# Supplementary material for: Widespread genomic de novo DNA methylation occurs following CD8+ T cell activation and proliferation
Source: Epigenetics. 2024 Jun 20;19(1):2367385. doi: 10.1080/15592294.2024.2367385 (PMC11195465; doi:10.1080/15592294.2024.2367385)
Supplement: Supplementary_File1_S1.xlsx [file KEPI_A_2367385_SM9850.xlsx]

## Sheet: in
	logFC	AveExpr	t	P.Value	adj.P.Val	B	Direction	Gene	CHR_hg38	Start_hg38	GencodeBasicV12_Group
cg06555928	1.61049	-0.688453	24.6596	1.50182e-10	5.30879e-05	11.8819	UP	ADAM10	chr15	58627950
cg27060295	1.90962	-0.406954	23.1343	2.88147e-10	5.30879e-05	11.5763	UP	ICA1;ICA1;ICA1;ICA1	chr7	8132142
cg09190907	2.17071	-1.39252	23.1287	2.8886e-10	5.30879e-05	11.5751	UP		chr1	101264831
cg21870144	2.28472	-0.504339	22.871	3.23796e-10	5.30879e-05	11.5192	UP		chr12	89760982
cg15459165	1.63294	-0.918154	22.6759	3.53336e-10	5.30879e-05	11.4761	UP	LAPTM5	chr1	30751002	3'UTR
cg13762512	1.54847	-1.02054	22.0217	4.7602e-10	5.30879e-05	11.3258	UP	RARA	chr17	40310298	5'UTR
cg07781212	1.60733	-1.20447	21.4534	6.21035e-10	5.30879e-05	11.1878	UP	CPNE3	chr8	86523460	5'UTR;5'UTR
cg22608507	1.59816	-0.887745	20.5316	9.70124e-10	5.30879e-05	10.9479	UP	VPS37B	chr12	122894760
cg24362952	1.87089	-0.704856	20.5162	9.77521e-10	5.30879e-05	10.9438	UP		chr1	108647018
cg05679475	1.57052	-0.983856	20.4442	1.01304e-09	5.30879e-05	10.9241	UP	ST8SIA6	chr10	17428254	5'UTR
cg25060738	2.17185	-0.854677	20.4135	1.02855e-09	5.30879e-05	10.9157	UP	SCML4;SCML4	chr6	107787354	5'UTR;5'UTR
cg20641673	2.00408	1.55984	20.3853	1.04308e-09	5.30879e-05	10.908	UP	EPS15L1;EPS15L1;EPS15L1;EPS15L1;EPS15L1	chr19	16382871
cg27155939	1.52424	-0.734461	20.3494	1.06189e-09	5.30879e-05	10.8981	UP		chr15	40054961	5'UTR
cg24219822	2.10202	-1.43333	20.2591	1.11089e-09	5.30879e-05	10.873	UP	CD244;CD244;CD244	chr1	160839185	TSS200
cg20214179	1.85317	-0.827043	20.2506	1.11563e-09	5.30879e-05	10.8707	UP	PARP8;PARP8;PARP8	chr5	50702804	5'UTR;5'UTR;5'UTR
cg12737198	-1.57615	-1.94023	-19.6611	1.50499e-09	5.53395e-05	10.7017	Down		chr11	110349894
cg04302711	1.58268	-0.70787	19.3714	1.74902e-09	5.8953e-05	10.6151	UP		chr6	37503604
cg15393941	1.75468	0.215576	19.0788	2.0401e-09	6.34747e-05	10.5251	UP		chr1	58942997
cg15244352	1.61335	-0.556008	18.7375	2.44838e-09	6.65293e-05	10.417	UP		chr12	48934132
cg15304903	1.62047	0.58033	18.7276	2.46152e-09	6.65293e-05	10.4138	UP	TG;SLA;SLA;SLA;SLA	chr8	133078074	5'UTR;3'UTR;5'UTR
cg13192464	1.70052	-1.64075	18.7233	2.46724e-09	6.65293e-05	10.4124	UP	GLB1;GLB1;GLB1	chr3	33044907
cg11481231	1.89241	-1.77006	18.3761	2.9805e-09	6.90067e-05	10.2984	UP	CCDC65;CCDC65	chr12	48918029
cg24915158	1.90537	-1.02313	18.3503	3.02309e-09	6.90067e-05	10.2898	UP	NFATC2;NFATC2;NFATC2;NFATC2;NFATC2;NFATC2;NFATC2;NFATC2	chr20	51501194
cg08972831	1.80383	-0.188263	18.3305	3.05612e-09	6.90067e-05	10.2832	UP		chr12	67697651
cg14423620	1.82335	-1.10922	18.1307	3.41336e-09	7.46283e-05	10.2155	UP		chr1	235954956
cg16085144	2.02614	-1.35269	18.0048	3.6617e-09	7.79511e-05	10.1722	UP	LSM14A;LSM14A	chr19	34218554
cg19606569	1.78158	-0.424724	17.8823	3.92268e-09	7.88569e-05	10.1295	UP	TMEM156;TMEM156	chr4	39027428	3'UTR
cg04117944	2.18823	0.867922	17.8491	3.99669e-09	7.88569e-05	10.1179	UP		chr12	67697658
cg26683792	1.6918	-1.43051	17.4596	4.99093e-09	8.97206e-05	9.97823	UP	SLC35E1	chr19	16566285	3'UTR;5'UTR
cg12892698	1.55044	-1.06325	17.2519	5.62927e-09	9.86201e-05	9.90153	UP		chr21	33212421
cg07424646	1.75707	-1.64693	17.2215	5.72981e-09	9.86201e-05	9.89018	UP	MAN1C1;MAN1C1	chr1	25704509	5'UTR
cg07883154	1.61099	-2.45048	17.1688	5.90916e-09	9.95882e-05	9.87039	UP	PRKCB;PRKCB	chr16	24035295
cg05662676	2.07585	0.497062	16.7928	7.3811e-09	0.000114826	9.72617	UP		chr6	37203060
cg04371671	1.70132	-0.139995	16.7111	7.75141e-09	0.000118312	9.69409	UP		chr13	99178633
cg18768689	1.76411	-0.493253	16.579	8.39352e-09	0.00012432	9.64168	UP		chr12	6168986
cg27642449	-1.76208	-0.237084	-16.5675	8.45238e-09	0.00012432	9.63707	Down	ARHGAP26;ARHGAP26	chr5	143011825	5'UTR
cg14655843	1.64143	-0.626391	16.4987	8.81252e-09	0.000125069	9.60945	UP	UGCG	chr9	111926456	5'UTR
cg09400565	-1.95885	-1.52568	-16.2971	9.96797e-09	0.0001257	9.5274	Down		chr15	85318522	3'UTR;5'UTR
cg02222561	-1.65132	-0.0238278	-16.224	1.04268e-08	0.0001257	9.49725	Down	RAP1GDS1;RAP1GDS1;RAP1GDS1;RAP1GDS1;RAP1GDS1;RAP1GDS1	chr4	98406963
cg08796342	1.52047	-1.11146	16.212	1.05046e-08	0.0001257	9.49226	UP	TC2N	chr14	91867684	TSS200;TSS200
cg12536789	1.63393	0.0581331	16.1552	1.08801e-08	0.0001257	9.46864	UP		chr1	228793355
cg02549973	1.69487	0.818965	16.0322	1.17454e-08	0.000126686	9.41697	UP	HMHA1;HMHA1;HMHA1;HMHA1	chr19	1076202
cg16748130	1.60929	-1.28121	15.9946	1.20241e-08	0.000127986	9.40108	UP		chr7	100516452	5'UTR
cg10179949	1.55453	-1.36572	15.9089	1.26883e-08	0.000129927	9.36454	UP	SLAMF8	chr1	159825798	TSS1500;TSS1500
cg00953665	1.98789	-1.34742	15.7362	1.41508e-08	0.000139602	9.28997	UP		chr10	3961275
cg23462985	1.5841	-0.491097	15.6875	1.45956e-08	0.000142255	9.26871	UP	ARHGAP26;ARHGAP26	chr5	142798652
cg02276017	1.79297	-0.805329	15.6602	1.48522e-08	0.000143032	9.25672	UP	PSMA1	chr11	14555104
cg26332187	1.63688	-1.86856	15.5129	1.63212e-08	0.000150035	9.19157	UP	FAM117A	chr17	49749082	3'UTR
cg09696231	1.51988	-1.11578	15.443	1.70744e-08	0.000155196	9.16025	UP	EPS15L1;EPS15L1;EPS15L1;EPS15L1;EPS15L1	chr19	16374237
cg01093786	1.56378	-1.5618	15.3136	1.8569e-08	0.000160646	9.10174	UP	MAML2	chr11	96314533
cg25722212	1.50623	-2.12444	15.2883	1.88772e-08	0.000160745	9.09022	UP		chr1	111204701	TSS1500;5'UTR
cg21223520	-2.00779	-0.959956	-15.1587	2.05488e-08	0.000165425	9.03065	Down	UST	chr6	149033029	TSS1500
cg26369418	-1.75593	-1.42896	-14.9962	2.28778e-08	0.000178246	8.95478	Down	CSF2	chr5	132073658	TSS200
cg05097447	-1.61091	-0.788186	-14.9116	2.42024e-08	0.000183383	8.91479	Down	XYLT1	chr16	17305875
cg07279377	1.53904	0.0231914	14.9036	2.43319e-08	0.000183383	8.91099	UP	CASP10;CASP10;CASP10;CASP10;CASP10;CASP10;CASP10	chr2	201191289	5'UTR
cg02561376	1.53635	-1.97094	14.8623	2.5013e-08	0.000183949	8.89131	UP	TMEM156;TMEM156	chr4	39033862	TSS1500;TSS1500
cg15676720	1.60591	-0.317866	14.7837	2.63679e-08	0.000192166	8.85362	UP	CENPF	chr1	214632299
cg26118759	1.54679	0.193228	14.7479	2.70104e-08	0.000195091	8.83637	UP	CD58;CD58	chr1	116515851	3'UTR
cg23834123	-1.86896	-1.2506	-14.6308	2.92376e-08	0.00019926	8.77941	Down		chr17	75295809
cg12362977	1.83998	-0.970565	14.5203	3.15246e-08	0.000202396	8.725	UP		chr1	23602355	5'UTR
cg15942979	1.69499	-0.0585975	14.4555	3.29558e-08	0.000203682	8.6928	UP	BIN3	chr8	22639547	3'UTR;5'UTR;5'UTR
cg25882572	1.50557	-0.654355	14.3663	3.50438e-08	0.000209859	8.6481	UP	COX10	chr17	14201805
cg14460198	1.50413	-2.153	14.3647	3.50829e-08	0.000209859	8.64729	UP	C5orf56	chr5	132427431	TSS1500;TSS1500
cg24838825	1.58749	-0.838885	14.2142	3.89418e-08	0.000216645	8.57095	UP		chr10	109934164
cg26140475	-1.64628	-0.922524	-14.2101	3.90539e-08	0.000216645	8.56884	Down		chr8	125513315	5'UTR
cg25834238	-1.84115	-1.42319	-14.1725	4.00934e-08	0.000217675	8.54954	Down		chr7	107815437
cg12938127	1.53971	-1.37337	14.0833	4.26796e-08	0.000227143	8.5035	UP		chr13	114143309
cg21818891	-1.66973	0.406554	-14.0592	4.34111e-08	0.000229526	8.49095	Down	SLC1A2	chr11	35289369
cg13685954	1.678	-1.11829	13.9926	4.54999e-08	0.000239008	8.45618	UP		chr3	31226587
cg08067349	-1.72958	-0.896857	-13.8586	5.00425e-08	0.000252221	8.38546	Down	GNPTAB	chr12	101793534
cg00854448	1.54977	-0.696791	13.8438	5.05738e-08	0.000252221	8.37759	UP	NUAK2	chr1	205319748
cg17137500	1.5392	-1.9894	13.8378	5.07908e-08	0.000252221	8.37439	UP	DNMT3A;DNMT3A;DNMT3A	chr2	25334250	5'UTR;5'UTR
cg02411354	1.86418	1.16576	13.8045	5.20154e-08	0.000254751	8.35661	UP		chr3	187979745
cg02532700	-1.71539	-1.14661	-13.5789	6.1208e-08	0.000282083	8.23447	Down	NCF4;NCF4	chr22	36861361	3'UTR;3'UTR
cg18077587	1.65221	-1.13046	13.4268	6.83966e-08	0.000300704	8.15045	UP	RORA	chr15	60841017
cg09967176	-1.8254	-1.45824	-13.4144	6.90245e-08	0.000301825	8.14351	Down		chr15	76988583
cg09742465	1.63523	-0.91389	13.3543	7.21456e-08	0.000304542	8.10988	UP		chr2	8478023
cg25676030	1.55644	0.946282	13.2182	7.98004e-08	0.000321168	8.03288	UP	BHLHE40-AS1;BHLHE40-AS1;BHLHE40-AS1;BHLHE40-AS1	chr3	4905007	3'UTR
cg09575532	1.69065	-2.01639	12.9523	9.74501e-08	0.000351931	7.87903	UP		chr3	43180270
cg15521790	-1.72575	-0.951943	-12.8755	1.03308e-07	0.000363306	7.83376	Down	MAML2	chr11	96156289
cg21023808	1.50922	-1.81626	12.855	1.04935e-07	0.000365894	7.82162	UP		chr1	229130113
cg11447971	-1.83155	-0.303817	-12.7885	1.10413e-07	0.000376556	7.782	Down	LINC01510	chr7	116577259	3'UTR;3'UTR
cg02138684	2.26011	-1.44849	12.6097	1.26748e-07	0.000404473	7.67406	UP		chr11	73153062
cg12405258	1.70405	-0.577288	12.5614	1.31591e-07	0.000414206	7.64458	UP		chr13	114162165
cg18691720	-1.58142	-0.759631	-12.5343	1.34411e-07	0.000419815	7.62789	Down		chr18	61952435
cg03380960	1.69316	-1.36699	12.1983	1.75272e-07	0.000480632	7.41738	UP	FAM53B	chr10	124636838	3'UTR
cg04858322	1.554	-0.752394	11.9566	2.13003e-07	0.000523469	7.26095	UP	RASA3	chr13	114066074
cg08714341	-2.12553	-0.884404	-11.8897	2.24938e-07	0.00054156	7.21694	Down		chr9	124210924
cg08053658	-1.79793	-0.813964	-11.6626	2.71267e-07	0.000625192	7.06488	Down	MICAL2;MICAL2;MICAL2;MICAL2;MICAL2;MICAL2;MICAL2	chr11	12207597	5'UTR
cg13359998	-1.70632	-1.32804	-11.6373	2.77053e-07	0.000633115	7.04765	Down	GALNT2	chr1	230106016	5'UTR
cg12884304	-1.80014	-1.47077	-11.4036	3.37183e-07	0.000714045	6.88657	Down		chr1	121338185	5'UTR
cg22740441	1.78728	-1.55287	11.1717	4.1119e-07	0.000807364	6.72237	UP	PPP3CA;PPP3CA;PPP3CA	chr4	101328494	5'UTR
cg06624369	1.78695	-0.776484	10.9777	4.86733e-07	0.000896459	6.58168	UP	MIR3134	chr9	112038182	TSS1500
cg17672740	-2.031	-1.16415	-10.8454	5.469e-07	0.00095901	6.48385	Down	AIP;AIP;AIP	chr11	67487952	TSS1500
cg06127067	-1.60896	-0.59152	-10.5133	7.3669e-07	0.00114605	6.23165	Down	ATXN2;ATXN2;ATXN2;ATXN2	chr12	111546918	3'UTR
cg06764229	-1.50363	-0.708959	-10.3817	8.30849e-07	0.00123149	6.12896	Down		chr6	14875853
cg11009590	1.58996	-1.89719	10.3763	8.34952e-07	0.0012348	6.12474	UP	UST	chr6	148761511
cg06474453	1.64423	-1.50598	10.3087	8.88632e-07	0.00128139	6.07134	UP	FNDC3A	chr13	48975352	TSS1500;TSS1500
cg10727316	1.85836	-1.00181	10.2605	9.29203e-07	0.00130737	6.033	UP	PITPNC1;PITPNC1	chr17	67435196
cg09452445	1.61239	-1.48899	10.231	9.55049e-07	0.0013252	6.0094	UP	RASSF2;RASSF2	chr20	4812038	3'UTR;5'UTR;5'UTR
cg02964254	1.64318	-2.27778	10.1923	9.90046e-07	0.00135567	5.97842	UP		chr11	118008295
cg14414682	-1.66077	-0.52177	-10.1919	9.90419e-07	0.00135567	5.97809	Down	CHN1;CHN1;CHN1;CHN1	chr2	174836000	3'UTR
cg25030470	-1.84846	-1.12173	-10.1762	1.00508e-06	0.00136192	5.96542	Down	XXYLT1;XXYLT1	chr3	195129742
cg21917510	-1.54497	-0.962526	-10.114	1.06534e-06	0.00139734	5.91517	Down		chr11	86176656
cg03559173	1.50304	-0.920945	10.0371	1.14541e-06	0.0014471	5.85247	UP	RABGAP1L;RABGAP1L	chr1	174968284	5'UTR
cg19254378	-1.82302	-0.181162	-9.82015	1.40859e-06	0.00166323	5.6726	Down	IKZF4	chr12	56032159	5'UTR;3'UTR
cg09442613	-1.61768	0.670649	-9.73473	1.5297e-06	0.00173313	5.60049	Down		chr12	75660308	3'UTR
cg12777802	1.62829	-0.445726	9.67463	1.62167e-06	0.00179108	5.54932	UP		chr17	66246456
cg26265441	-1.51854	0.587362	-9.36756	2.19562e-06	0.00211699	5.28209	Down		chr15	67027945	3'UTR
cg08329501	-1.83886	-0.855364	-9.16817	2.68466e-06	0.00236639	5.10326	Down	GCNT1	chr9	76441641	TSS200;5'UTR;5'UTR
cg14153689	-1.80003	0.00823202	-9.16642	2.68945e-06	0.002367	5.10167	Down		chr4	10730778
cg19704755	1.51889	0.76317	9.11401	2.83708e-06	0.00242351	5.05395	UP		chr1	10905036
cg16373141	-1.61126	-1.18338	-9.09401	2.89574e-06	0.00245547	5.03565	Down	PRKAG2;PRKAG2	chr7	151795611	5'UTR
cg08683199	-1.68059	-0.0562712	-8.93419	3.41447e-06	0.00268692	4.88789	Down		chr13	44649310
cg04563813	-2.01719	-0.242216	-8.87302	3.63903e-06	0.00279132	4.83057	Down		chr22	18103999
cg14953379	-1.59854	-0.465518	-8.85379	3.71288e-06	0.00280968	4.81247	Down	AGK	chr7	141586160	5'UTR
cg02696607	-2.18067	-0.0020447	-8.81045	3.88537e-06	0.00288356	4.77152	Down	PRKAG2;PRKAG2	chr7	151795776	5'UTR
cg05101019	1.58668	-1.75878	8.53558	5.20372e-06	0.00343357	4.50672	UP	MIR4496	chr12	108635696	5'UTR;TSS200
cg17355385	1.86924	-2.11818	8.49449	5.43941e-06	0.00350033	4.46638	UP	LIME1;LIME1;LIME1	chr20	63737483	1stExon;5'UTR;5'UTR;5'UTR
cg03237839	1.51823	-1.21925	8.33169	6.49355e-06	0.00380375	4.30456	UP	RPAP2	chr1	92317966	5'UTR
cg00744232	-1.79303	0.611939	-7.78483	1.20097e-05	0.00533488	3.73695	Down		chr17	37774568
cg09167044	1.69216	-1.08174	7.30422	2.11767e-05	0.00724659	3.20598	UP	RARA;RARA;RARA;RARA	chr17	40345159	TSS200
cg20736887	-1.55998	-0.905995	-7.00668	3.04896e-05	0.00876452	2.86137	Down		chr15	75108096	5'UTR
cg08231445	-1.54408	2.04664	-6.83856	3.76395e-05	0.00974355	2.66108	Down		chr16	69184120	5'UTR
cg11668626	-1.51505	1.19148	-6.66375	4.70315e-05	0.0109675	2.44846	Down		chr14	92844418
cg06715204	-1.51287	0.707978	-5.63067	0.000190349	0.0222391	1.09747	Down	TMEM212-AS1	chr3	171876860	3'UTR
cg18710053	-2.14195	-1.26192	-3.98622	0.0023945	0.0781647	-1.39174	Down	FLJ44606;FLJ44606	chr5	127073368	3'UTR;5'UTR
cg03666441	1.50689	-1.35376	3.49355	0.00547883	0.115815	-2.206	UP	KCTD11;ACAP1	chr17	7351351	TSS1500
cg06638795	-1.6025	1.28536	-2.66841	0.0228746	0.22011	-3.59354	Down	KCNG3;KCNG3	chr2	42492792
cg18689730	2.62948	2.91972	1.79198	0.102303	0.412816	-4.98254	UP	PGRMC1;PGRMC1	chrX	119236338	5'UTR;1stExon;5'UTR;1stExon
