# Supplementary material for: Widespread genomic de novo DNA methylation occurs following CD8+ T cell activation and proliferation
Source: Epigenetics. 2024 Jun 20;19(1):2367385. doi: 10.1080/15592294.2024.2367385 (PMC11195465; doi:10.1080/15592294.2024.2367385)
Supplement: Supplementary_File_S2.xlsx [file KEPI_A_2367385_SM9849.xlsx]

## Sheet: in
GO1	GO2	Resnik	Lin's	RSS	PAS	CAS	IAS
GO:0001775	GO:0045321	2.16303	0.989333	0.982536	0.00292028	0.863841
GO:0001775	GO:0046649	2.16303	0.962811	0.956196	0.00277785	0.863841
GO:0001775	GO:0051249	2.16303	0.912441	0.906173	0.00291088	0.863841
GO:0001775	GO:0050865	2.16303	0.93035	0.923959	0.00294712	0.863841
GO:0001775	GO:0002694	2.16303	0.92512	0.918765	0.00293176	0.863841
GO:0001775	GO:0042110	2.16303	0.917146	0.910845	0.00294006	0.863841	13.2061
GO:0001775	GO:0007165	0.286929	0.166007	0.0802643	0.000864301	0.0559322	7.28449
GO:0001775	GO:0046651	2.16303	0.856553	0.850668	0.00159076	0.863841
GO:0001775	GO:0032943	0.286929	0.113817	0.0550304	0.00120338	0.86223
GO:0001775	GO:0070661	0.286929	0.114533	0.0553765	0.00154182	0.851114
GO:0001775	GO:0050863	2.16303	0.876514	0.870492	0.00294507	0.863841
GO:0001775	GO:0006955	0	0	0	0.000666777	0.256245	17.1007
GO:0001775	GO:0023052	0	0	0			455.611
GO:0001775	GO:0032944	0.286929	0.111377	0.0538508	0.00139622	0.863841
GO:0001775	GO:0050670	2.16303	0.838167	0.832408	0.00176482	0.863841
GO:0001775	GO:0007154	0.128854	0.0768074	0.0197188	0.000512114	0.0499672
GO:0001775	GO:0070663	0.286929	0.111901	0.054104	0.0016978	0.84741
GO:0001775	GO:1903131	0.435152	0.143012	0.0905045
GO:0001775	GO:1903037	0.286929	0.11725	0.0566901
GO:0001775	GO:0002682	0	0	0	0.00163612	0.356526
GO:0001775	GO:0030098	2.16303	0.886401	0.880312	0.00106377	0.863841
GO:0001775	GO:0007159	0.286929	0.123029	0.0594844	0.000984071	0.338761	23.3647
GO:0001775	GO:0002376	0	0	0	0.000753729	0.274784
GO:0001775	GO:0002252	0	0	0	0.00117439	0.387643
GO:0001775	GO:0050867	2.16303	0.885433	0.87935	0.0029468	0.863841
GO:0001775	GO:0045619	2.16303	0.822308	0.816658	0.00140213	0.863841	50.6235
GO:0001775	GO:0001816	0.286929	0.13224	0.0639379	0.000945848	0.364433	11.9898
GO:0001775	GO:0002250	0	0	0	0.00100972	0.595371
GO:0001775	GO:0007166	0.286929	0.145953	0.0705682	0.0014294	0.0699467	11.7426
GO:0001775	GO:0002684	0	0	0	0.00199148	0.531403
GO:0001775	GO:0002696	2.16303	0.882898	0.876832	0.00294006	0.863841
GO:0001775	GO:0001817	0.286929	0.130426	0.0630607	0.00113568	0.393168	50.6235
GO:0001775	GO:1903039	0.286929	0.112046	0.0541743
GO:0001775	GO:0051716	0.128854	0.0810717	0.0208136	0.000675715	0.0350285
GO:0001775	GO:0050896	0	0	0	0.00026883	0.0552062
GO:0001775	GO:0051251	2.16303	0.873802	0.867799	0.0029291	0.863841
GO:0001775	GO:0022409	0.286929	0.113648	0.0549489	0.000584788	0.282712
GO:0001775	GO:0002521	0.435152	0.185326	0.117283	0.000989424	0.662926
GO:0001775	GO:0030217	2.16303	0.858247	0.852351	0.0012189	0.863841	23.5661
GO:0001775	GO:0048583	0	0	0	0.000774012	0.211788
GO:0001775	GO:0050870	2.16303	0.837459	0.831705	0.00294483	0.863841	27.6128
GO:0001775	GO:0042129	2.16303	0.812332	0.806752	0.0018223	0.863841
GO:0001775	GO:0002366	2.16303	0.879112	0.873073	0.00292824	0.863841
GO:0001775	GO:0001819	0.286929	0.124867	0.0603732	0.00133142	0.403874	32.5437
GO:0001775	GO:0050776	0	0	0	0.00104407	0.376525	10.4738
GO:0001775	GO:0022407	0.286929	0.11988	0.0579618	0.000660853	0.22324
GO:0001775	GO:0002263	2.16303	0.880036	0.87399	0.00294737	0.863841
GO:0001775	GO:1902105	0.435152	0.172481	0.109154
GO:0001775	GO:0042100	2.16303	0.771072	0.765774	0.00143913	0.863841
GO:0001775	GO:0070665	0.286929	0.107096	0.0517809	0.00174058	0.841772
GO:0001775	GO:0009966	0.286929	0.149041	0.0720611	0.00108936	0.0892153
GO:0001775	GO:0043207	0	0	0
GO:0001775	GO:0032946	0.286929	0.106595	0.0515386	0.00154098	0.863841
GO:0001775	GO:0032609	0.286929	0.103533	0.050058	0.00108983	0.546406
GO:0001775	GO:0032649	0.286929	0.102339	0.049481	0.00123785	0.56033
GO:0001775	GO:0042098	2.16303	0.823996	0.818335	0.00169646	0.863841
GO:0001775	GO:0009605	0	0	0	0.000260296	0.0901298
GO:0001775	GO:0045580	2.16303	0.805877	0.80034	0.00149175	0.863841
GO:0001775	GO:0009607	0	0	0	0.000545481	0.0731724
GO:0001775	GO:0051707	0	0	0	0.000223055	0.0732845
GO:0001775	GO:0023051	0	0	0
GO:0001775	GO:0048584	0	0	0	0.00101632	0.275168
GO:0001775	GO:0050671	2.16303	0.802391	0.796879	0.0017558	0.863841
GO:0001775	GO:0042113	2.16303	0.85991	0.854002	0.00294242	0.863841
GO:0001775	GO:0006952	0	0	0	0.000554929	0.117665	4.10461
GO:0001775	GO:0010646	0.128854	0.0682678	0.0175265	0.000654062	0.0823948
GO:0001775	GO:0050778	0	0	0	0.00128816	0.373842
GO:0001775	GO:0002683	0	0	0	0.00187409	0.569178
GO:0001775	GO:0035556	0.286929	0.147038	0.0710926			7.65149
GO:0001775	GO:0030097	0.286929	0.128311	0.0620385	0.000197876	0.338426	7.06374
GO:0001775	GO:0044419	0	0	0		0.0503466
GO:0001775	GO:1903706	0.286929	0.117491	0.0568068
GO:0001775	GO:0045785	0	0	0	0.000852336	0.184036
GO:0001775	GO:0002443	0	0	0	0.00160406	0.567027
GO:0001775	GO:0032496	0	0	0	0.000981162	0.108367	12.3138
GO:0001775	GO:0051250	2.16303	0.807947	0.802396	0.00293209	0.863841
GO:0001775	GO:0002237	0	0	0	0.000824767	0.13842	16.2718
GO:0001775	GO:0050866	2.16303	0.827606	0.82192	0.00294788	0.863841
GO:0001775	GO:0002697	0	0	0	0.00144179	0.38766
GO:0001775	GO:0002695	2.16303	0.820511	0.814874	0.00294164	0.863841
GO:0001775	GO:0002764	0.286929	0.12097	0.0584889		0.486311
GO:0001775	GO:0007249	0.286929	0.110182	0.0532731		0.0721808	87.925
GO:0001775	GO:0031347	0	0	0	0.000726485	0.245513
GO:0001775	GO:0050868	2.16303	0.786595	0.781191	0.0029456	0.863841
GO:0001775	GO:0002285	2.16303	0.829385	0.823687	0.00282116	0.863841
GO:0001775	GO:0006954	0	0	0	0.000586845	0.197863	29.6019
GO:0001775	GO:0046634	2.16303	0.786708	0.781303	0.0029456	0.863841
GO:0001775	GO:0048518	0	0	0	0.00071205	0.0833997
GO:0001775	GO:0002286	2.16303	0.788816	0.783397	0.00294128	0.863841
GO:0001775	GO:0030155	0	0	0	0.000853699	0.201848
GO:0001775	GO:0043122	0.286929	0.108145	0.0522881		0.0604333	75.9352
GO:0001775	GO:0032612	0.286929	0.104328	0.0504426	0.000863264	0.325978
GO:0001775	GO:0032652	0.286929	0.102824	0.0497155	0.000959367	0.338761
GO:0001775	GO:0032729	0.286929	0.0991012	0.0479154	0.0014746	0.76306	23.9795
GO:0001775	GO:0002449	0	0	0	0.00169219	0.540487
GO:0001775	GO:0002429	0.286929	0.111702	0.0540077		0.550108
GO:0001775	GO:0002757	0.286929	0.11999	0.0580152		0.485911
GO:0001775	GO:0048534	0.286929	0.129271	0.0625023	2.72e-06	0.32296
GO:0045321	GO:0046649	2.20967	0.973468	0.967461	0.00836824	0.940783
GO:0045321	GO:0051249	2.20967	0.923037	0.917341	0.00905531	0.940783
GO:0045321	GO:0050865	2.16303	0.92111	0.914782	0.00206378	0.926248
GO:0045321	GO:0002694	2.20967	0.935736	0.929962	0.0101409	0.940783
GO:0045321	GO:0042110	2.20967	0.927749	0.922024	0.00892059	0.940783
GO:0045321	GO:0007165	0.286929	0.163797	0.0791957	0.000524511	0.0555365	15.7831
GO:0045321	GO:0046651	2.20967	0.867016	0.861666	0.00483021	0.940783
GO:0045321	GO:0032943	0.286929	0.112774	0.0545259	0.00366052	0.939027
GO:0045321	GO:0070661	0.286929	0.113476	0.0548658	0.00527874	0.926922
GO:0045321	GO:0050863	2.20967	0.887033	0.881559	0.00866707	0.940783
GO:0045321	GO:0006955	1.53668	0.762773	0.740606	0.00153636	0.27477	26.4654
GO:0045321	GO:0023052	0	0	0
GO:0045321	GO:0032944	0.286929	0.110378	0.0533677	0.00414078	0.940783
GO:0045321	GO:0050670	2.20967	0.848573	0.843336	0.00553123	0.940783
GO:0045321	GO:0007154	0.128854	0.0757542	0.0194485	0.000754317	0.0495271
GO:0045321	GO:0070663	0.286929	0.110892	0.0536164	0.00580533	0.922887
GO:0045321	GO:1903131	1.53668	0.501185	0.48662
GO:0045321	GO:1903037	0.286929	0.116143	0.056155
GO:0045321	GO:0002682	1.53668	0.753092	0.731206	0.00457682	0.384107
GO:0045321	GO:0030098	2.20967	0.896944	0.891409	0.00335255	0.940783
GO:0045321	GO:0007159	0.286929	0.121811	0.0588954	0.00341634	0.350488
GO:0045321	GO:0002376	1.53668	0.820361	0.79652	0.00205767	0.295077	35.2556
GO:0045321	GO:0002252	1.53668	0.71099	0.690328	0.00299332	0.42126
GO:0045321	GO:0050867	2.16303	0.87706	0.871034	0.00439376	0.928287
GO:0045321	GO:0045619	2.20967	0.832658	0.82752	0.00443038	0.940783
GO:0045321	GO:0001816	0.286929	0.130834	0.0632579	0.00196639	0.391993
GO:0045321	GO:0002250	1.53668	0.64074	0.622119	0.00214419	0.634641
GO:0045321	GO:0007166	0.286929	0.144242	0.0697409	0.00145889	0.0680623	50.8844
GO:0045321	GO:0002684	1.53668	0.708723	0.688127	0.00644085	0.576929
GO:0045321	GO:0002696	2.20967	0.893432	0.887919	0.0101499	0.940783
GO:0045321	GO:0001817	0.286929	0.129057	0.0623991	0.00204307	0.422048
GO:0045321	GO:1903039	0.286929	0.111035	0.0536854
GO:0045321	GO:0051716	0.128854	0.0798993	0.0205126	0.000673259	0.0356052
GO:0045321	GO:0050896	0	0	0	0.000259533	0.0536815
GO:0045321	GO:0051251	2.20967	0.884314	0.878857	0.00967653	0.940783
GO:0045321	GO:0022409	0.286929	0.112608	0.0544459	0.000891393	0.307893	68.0799
GO:0045321	GO:0002521	1.53668	0.648018	0.629186	0.00340527	0.720964
GO:0045321	GO:0030217	2.20967	0.868716	0.863355	0.0038198	0.940783
GO:0045321	GO:0048583	0	0	0	0.000678257	0.220699
GO:0045321	GO:0050870	2.20967	0.847863	0.842631	0.00961537	0.940783	59.8278
GO:0045321	GO:0042129	2.20967	0.822645	0.817569	0.00559694	0.940783
GO:0045321	GO:0002366	2.20967	0.889637	0.884148	0.0101397	0.940783
GO:0045321	GO:0001819	0.286929	0.123613	0.0597666	0.00374572	0.427628	70.5113
GO:0045321	GO:0050776	1.53668	0.711191	0.690523	0.00221617	0.408247
GO:0045321	GO:0022407	0.286929	0.118723	0.0574025	0.000586001	0.221982
GO:0045321	GO:0002263	2.16303	0.871764	0.865775	0.00677403	0.940783
GO:0045321	GO:1902105	1.53668	0.603513	0.585974
GO:0045321	GO:0042100	2.20967	0.781205	0.776384	0.00439638	0.940783
GO:0045321	GO:0070665	0.286929	0.106172	0.051334	0.00594638	0.916748
GO:0045321	GO:0009966	0.286929	0.147257	0.0711985	0.000632568	0.0935763
GO:0045321	GO:0043207	0	0	0
GO:0045321	GO:0032946	0.286929	0.105679	0.0510959	0.00472383	0.940783
GO:0045321	GO:0032609	0.286929	0.102669	0.0496402	0.00273946	0.595073	151.87
GO:0045321	GO:0032649	0.286929	0.101495	0.0490728	0.00289966	0.610237
GO:0045321	GO:0042098	2.20967	0.834353	0.829204	0.00530858	0.940783
GO:0045321	GO:0009605	0	0	0	0.000100205	0.0741918
GO:0045321	GO:0045580	2.20967	0.816163	0.811127	0.00460818	0.940783
GO:0045321	GO:0009607	0	0	0		0.0792471
GO:0045321	GO:0051707	0	0	0	0.000227875	0.0793131
GO:0045321	GO:0023051	0	0	0
GO:0045321	GO:0048584	0	0	0	0.00147697	0.295038
GO:0045321	GO:0050671	2.20967	0.812664	0.807649	0.0058761	0.940783
GO:0045321	GO:0042113	2.20967	0.870384	0.865013	0.00855286	0.940783
GO:0045321	GO:0006952	0	0	0	0.000711622	0.123244
GO:0045321	GO:0010646	0.128854	0.0674345	0.0173125	0.000746604	0.0829184
GO:0045321	GO:0050778	1.53668	0.67612	0.656471	0.00382401	0.405685
GO:0045321	GO:0002683	1.53668	0.674166	0.654573	0.00526371	0.617131
GO:0045321	GO:0035556	0.286929	0.145301	0.070253			15.0711
GO:0045321	GO:0030097	1.53668	0.680093	0.660328	0.000287689	0.364547	15.3048
GO:0045321	GO:0044419	0	0	0		0.0548309
GO:0045321	GO:1903706	1.53668	0.623283	0.60517
GO:0045321	GO:0045785	0	0	0	0.00182634	0.196337	35.2556
GO:0045321	GO:0002443	1.53668	0.635471	0.617004	0.00545101	0.617532
GO:0045321	GO:0032496	0	0	0	0.00156011	0.114647	44.4666
GO:0045321	GO:0051250	2.20967	0.818242	0.813192	0.00908294	0.940783
GO:0045321	GO:0002237	0	0	0	0.000808196	0.147957	141.023
GO:0045321	GO:0050866	2.16303	0.820286	0.81465	0.00195074	0.920441
GO:0045321	GO:0002697	1.53668	0.672652	0.653104	0.00356245	0.420527
GO:0045321	GO:0002695	2.20967	0.830855	0.825728	0.0101612	0.940783
GO:0045321	GO:0002764	1.53668	0.64156	0.622915		0.529626
GO:0045321	GO:0007249	0.286929	0.109204	0.0528002		0.0735383	207.823
GO:0045321	GO:0031347	0	0	0	0.000673909	0.260307
GO:0045321	GO:0050868	2.20967	0.7968	0.791883	0.00855836	0.940783
GO:0045321	GO:0002285	2.20967	0.839761	0.834579	0.00833312	0.940783
GO:0045321	GO:0006954	0	0	0	0.000910281	0.201822	50.1945
GO:0045321	GO:0046634	2.20967	0.796913	0.791996	0.00917127	0.940783
GO:0045321	GO:0048518	0	0	0	0.00117434	0.0870881
GO:0045321	GO:0002286	2.20967	0.799031	0.7941	0.00905358	0.940783
GO:0045321	GO:0030155	0	0	0	0.00118362	0.201197
GO:0045321	GO:0043122	0.286929	0.107203	0.0518324		0.058073
GO:0045321	GO:0032612	0.286929	0.103451	0.0500184	0.00133581	0.319511
GO:0045321	GO:0032652	0.286929	0.101972	0.0493034	0.00107163	0.332041
GO:0045321	GO:0032729	0.286929	0.0983093	0.0475325	0.00474828	0.831025	34.6371
GO:0045321	GO:0002449	1.53668	0.610381	0.592642	0.00506881	0.588627
GO:0045321	GO:0002429	1.53668	0.592848	0.575619		0.599105
GO:0045321	GO:0002757	1.53668	0.636414	0.617919		0.52919
GO:0045321	GO:0048534	1.53668	0.685125	0.665214	9.34e-06	0.344131
GO:0046649	GO:0051249	2.33013	0.949466	0.945026	0.0133829	1.06268	1974.32
GO:0046649	GO:0050865	2.16303	0.898078	0.891908	0.00157979	0.968653
GO:0046649	GO:0002694	2.20967	0.912465	0.906834	0.0069987	0.986668
GO:0046649	GO:0042110	2.33013	0.954194	0.949732	0.00973206	1.06268	57.2266
GO:0046649	GO:0007165	0.286929	0.158353	0.0765634	0.000386893	0.0559252	4.30447
GO:0046649	GO:0046651	2.33013	0.893172	0.888995	0.00642395	1.06268
GO:0046649	GO:0032943	0.286929	0.110166	0.0532651	0.00449858	1.05872
GO:0046649	GO:0070661	0.286929	0.110836	0.0535894	0.00585429	1.04507
GO:0046649	GO:0050863	2.33013	0.913305	0.909035	0.00818057	1.06268
GO:0046649	GO:0006955	1.53668	0.740632	0.719108	0.00180435	0.266664	10.5861
GO:0046649	GO:0023052	0	0	0
GO:0046649	GO:0032944	0.286929	0.107879	0.0521592	0.00466573	1.05974
GO:0046649	GO:0050670	2.33013	0.874601	0.870511	0.00640549	1.06268
GO:0046649	GO:0007154	0.128854	0.0731637	0.0187834	0.000703124	0.0491049
GO:0046649	GO:0070663	0.286929	0.10837	0.0523968	0.00571616	1.03958
GO:0046649	GO:1903131	1.53668	0.49153	0.477246
GO:0046649	GO:1903037	0.286929	0.113379	0.0548186
GO:0046649	GO:0002682	1.53668	0.731501	0.710243	0.00546766	0.390908
GO:0046649	GO:0030098	2.33013	0.923266	0.918949	0.00408937	1.06268
GO:0046649	GO:0007159	0.286929	0.118774	0.0574271	0.00198501	0.385483
GO:0046649	GO:0002376	1.53668	0.794806	0.771708	0.002798	0.295077
GO:0046649	GO:0002252	1.53668	0.691715	0.671613	0.00289621	0.392597
GO:0046649	GO:0050867	2.16303	0.856153	0.850271	0.00412619	0.980007
GO:0046649	GO:0045619	2.33013	0.858562	0.854548	0.00491984	1.06268
GO:0046649	GO:0001816	0.286929	0.127337	0.0615672	0.00186485	0.38882
GO:0046649	GO:0002250	1.53668	0.625044	0.606879	0.00189235	0.678019	56.409
GO:0046649	GO:0007166	0.286929	0.140003	0.0676914	0.00115874	0.0693989	10.1769
GO:0046649	GO:0002684	1.53668	0.68957	0.66953	0.00800315	0.596612
GO:0046649	GO:0002696	2.20967	0.872194	0.866812	0.00914233	0.997035
GO:0046649	GO:0001817	0.286929	0.125654	0.0607534	0.00166648	0.422993
GO:0046649	GO:1903039	0.286929	0.108506	0.0524627
GO:0046649	GO:0051716	0.128854	0.0770229	0.0197742	0.000477018	0.0335156
GO:0046649	GO:0050896	0	0	0	0.000187244	0.0524671
GO:0046649	GO:0051251	2.33013	0.910572	0.906314	0.0133956	1.06268
GO:0046649	GO:0022409	0.286929	0.110008	0.0531887	0.000982384	0.328466
GO:0046649	GO:0002521	1.53668	0.631968	0.613602	0.00339343	0.791602
GO:0046649	GO:0030217	2.33013	0.894882	0.890698	0.0045316	1.06268	136.16
GO:0046649	GO:0048583	0	0	0	0.000459224	0.212146
GO:0046649	GO:0050870	2.33013	0.873886	0.8698	0.00958245	1.06268	59.8278
GO:0046649	GO:0042129	2.33013	0.848464	0.844497	0.00626526	1.06268
GO:0046649	GO:0002366	2.20967	0.868577	0.863217	0.0097871	0.889688	394.863
GO:0046649	GO:0001819	0.286929	0.120486	0.0582551	0.0036192	0.441634
GO:0046649	GO:0050776	1.53668	0.691906	0.671798	0.00205153	0.397609
GO:0046649	GO:0022407	0.286929	0.115836	0.0560068	0.000435527	0.238805
GO:0046649	GO:0002263	2.16303	0.851106	0.845258	0.00765923	0.889688
GO:0046649	GO:1902105	1.53668	0.589568	0.572434
GO:0046649	GO:0042100	2.33013	0.806614	0.802843	0.00518101	1.06268	56.409
GO:0046649	GO:0070665	0.286929	0.103857	0.050215	0.00641884	1.03166
GO:0046649	GO:0009966	0.286929	0.142842	0.0690638	0.00044687	0.100032
GO:0046649	GO:0043207	0	0	0
GO:0046649	GO:0032946	0.286929	0.103386	0.0499871	0.0057524	1.0587
GO:0046649	GO:0032609	0.286929	0.100503	0.0485931	0.00289729	0.659376
GO:0046649	GO:0032649	0.286929	0.0993779	0.0480492	0.00266009	0.682128
GO:0046649	GO:0042098	2.33013	0.860271	0.856248	0.00649162	1.06268
GO:0046649	GO:0009605	0	0	0	4.82e-05	0.0662377
GO:0046649	GO:0045580	2.33013	0.841925	0.837988	0.00500665	1.06268
GO:0046649	GO:0009607	0	0	0		0.0645111
GO:0046649	GO:0051707	0	0	0	0.000251136	0.0631074
GO:0046649	GO:0023051	0	0	0
GO:0046649	GO:0048584	0	0	0	0.00132823	0.290299
GO:0046649	GO:0050671	2.33013	0.838393	0.834472	0.0066301	1.06268
GO:0046649	GO:0042113	2.33013	0.89656	0.892368	0.00929761	1.06268	44.8708
GO:0046649	GO:0006952	0	0	0	0.000446954	0.110737
GO:0046649	GO:0010646	0.128854	0.065374	0.0167835	0.000655247	0.0885302
GO:0046649	GO:0050778	1.53668	0.658667	0.639525	0.00386271	0.417189
GO:0046649	GO:0002683	1.53668	0.656812	0.637724	0.00646307	0.675408
GO:0046649	GO:0035556	0.286929	0.141001	0.0681738			15.0711
GO:0046649	GO:0030097	1.53668	0.662436	0.643185	0.000252561	0.398719	15.3048
GO:0046649	GO:0044419	0	0	0		0.0130391
GO:0046649	GO:1903706	1.53668	0.608421	0.590739
GO:0046649	GO:0045785	0	0	0	0.00176253	0.184814	35.2556
GO:0046649	GO:0002443	1.53668	0.620029	0.60201	0.00632386	0.576983
GO:0046649	GO:0032496	0	0	0	0.00135514	0.0837958
GO:0046649	GO:0051250	2.33013	0.844022	0.840075	0.0133911	1.06268
GO:0046649	GO:0002237	0	0	0	0.00106883	0.116674
GO:0046649	GO:0050866	2.16303	0.801969	0.79646	0.00150213	1.00524
GO:0046649	GO:0002697	1.53668	0.655375	0.636329	0.00330495	0.396159
GO:0046649	GO:0002695	2.20967	0.812456	0.807443	0.007051	1.02746
GO:0046649	GO:0002764	1.53668	0.625824	0.607636		0.531341
GO:0046649	GO:0007249	0.286929	0.106757	0.0516171		0.0744737
GO:0046649	GO:0031347	0	0	0	0.000331149	0.225321
GO:0046649	GO:0050868	2.33013	0.822375	0.818529	0.00777247	1.06268
GO:0046649	GO:0002285	2.33013	0.865722	0.861674	0.0133976	1.06268
GO:0046649	GO:0006954	0	0	0	0.000474158	0.176916
GO:0046649	GO:0046634	2.33013	0.822489	0.818643	0.00964274	1.06268
GO:0046649	GO:0048518	0	0	0	0.00114924	0.0884144
GO:0046649	GO:0002286	2.33013	0.824628	0.820772	0.0100761	1.06268
GO:0046649	GO:0030155	0	0	0	0.00077016	0.189389
GO:0046649	GO:0043122	0.286929	0.104844	0.0506918		0.0612245
GO:0046649	GO:0032612	0.286929	0.101252	0.0489554	0.00116578	0.280709
GO:0046649	GO:0032652	0.286929	0.0998352	0.0482703	0.000663893	0.291717
GO:0046649	GO:0032729	0.286929	0.0963217	0.0465715	0.00469332	0.938703
GO:0046649	GO:0002449	1.53668	0.59612	0.578796	0.00703793	0.632229
GO:0046649	GO:0002429	1.53668	0.579386	0.562548		0.660872
GO:0046649	GO:0002757	1.53668	0.620927	0.602881		0.52719
GO:0046649	GO:0048534	1.53668	0.667209	0.647819	1.1e-05	0.376389
GO:0051249	GO:0050865	2.48689	0.981981	0.978781	0.012043	1.9582
GO:0051249	GO:0002694	2.51318	0.987237	0.984209	0.0532972	1.99462
GO:0051249	GO:0042110	2.33013	0.908077	0.90383	0.0114737	1.20047	858.398
GO:0051249	GO:0007165	0.740301	0.382391	0.312855	0.000944861	0.0597963	116.221
GO:0051249	GO:0046651	2.33013	0.852639	0.848652	0.00766623	1.49887
GO:0051249	GO:0032943	0.286929	0.105159	0.0508441	0.00424019	1.49328
GO:0051249	GO:0070661	0.286929	0.105769	0.0511395	0.0072785	1.47403
GO:0051249	GO:0050863	2.57816	0.96368	0.961135	0.0624174	2.1516	2961.47
GO:0051249	GO:0006955	1.53668	0.698859	0.678549	0.0020324	0.32359	158.792
GO:0051249	GO:0023052	0	0	0
GO:0051249	GO:0032944	0.740301	0.265936	0.217577	0.0355529	2.14564
GO:0051249	GO:0050670	2.57816	0.924658	0.922215	0.0488797	2.1516
GO:0051249	GO:0007154	0.128854	0.0683506	0.0175477	0.00118874	0.0521967
GO:0051249	GO:0070663	0.740301	0.267093	0.218523	0.0436656	2.10483
GO:0051249	GO:1903131	1.53668	0.472776	0.459036
GO:0051249	GO:1903037	0.658768	0.248149	0.193706
GO:0051249	GO:0002682	1.87132	0.841141	0.829828	0.0416306	0.687495
GO:0051249	GO:0030098	2.33013	0.880022	0.875907	0.00706196	0.991582
GO:0051249	GO:0007159	0.286929	0.112974	0.054623	0.00339054	0.464072	151.87
GO:0051249	GO:0002376	1.53668	0.746897	0.725191	0.00253805	0.295077	211.534
GO:0051249	GO:0002252	1.53668	0.655142	0.636103	0.00522529	0.503567
GO:0051249	GO:0050867	2.48689	0.938284	0.935226	0.0314054	1.98421
GO:0051249	GO:0045619	2.57816	0.908442	0.906042	0.0376628	2.1516	658.105
GO:0051249	GO:0001816	0.286929	0.120694	0.0583554	0.00282564	0.560314	155.867
GO:0051249	GO:0002250	1.53668	0.595028	0.577736	0.00350504	0.912564	338.454
GO:0051249	GO:0007166	0.740301	0.340608	0.278671	0.00268747	0.0768836	305.307
GO:0051249	GO:0002684	1.87132	0.795466	0.784768	0.0607783	1.06754
GO:0051249	GO:0002696	2.51318	0.945699	0.942798	0.0695743	2.01869
GO:0051249	GO:0001817	0.658768	0.27363	0.213597	0.0126939	0.635303
GO:0051249	GO:1903039	0.658768	0.237962	0.185754
GO:0051249	GO:0051716	0.128854	0.0717071	0.0184094	0.000636336	0.0184188
GO:0051249	GO:0050896	0	0	0	0.000245662	0.0578965
GO:0051249	GO:0051251	2.57816	0.960929	0.958391	0.10206	2.1516
GO:0051249	GO:0022409	0.658768	0.241106	0.188208	0.0075044	0.665041
GO:0051249	GO:0002521	1.53668	0.6013	0.583825	0.00590677	0.744875
GO:0051249	GO:0030217	2.33013	0.854198	0.850203	0.00776578	1.09439	816.958
GO:0051249	GO:0048583	0.658768	0.32583	0.254344	0.003508	0.341446
GO:0051249	GO:0050870	2.57816	0.923935	0.921495	0.0729341	2.1516	1256.38
GO:0051249	GO:0042129	2.57816	0.898219	0.895846	0.0478922	2.1516
GO:0051249	GO:0002366	2.20967	0.828203	0.823092	0.0119969	0.733881	1184.59
GO:0051249	GO:0001819	0.658768	0.262935	0.205248	0.0274883	0.512287
GO:0051249	GO:0050776	1.87132	0.798018	0.787286	0.0156401	0.647349	204.24
GO:0051249	GO:0022407	0.658768	0.253271	0.197704	0.00332698	0.435156
GO:0051249	GO:0002263	2.16303	0.811506	0.80593	0.00883224	0.733881
GO:0051249	GO:1902105	1.87132	0.685347	0.67613
GO:0051249	GO:0042100	2.33013	0.773411	0.769795	0.00661176	1.58172	338.454
GO:0051249	GO:0070665	0.740301	0.256449	0.209815	0.0490334	2.08878
GO:0051249	GO:0009966	0.740301	0.347113	0.283992	0.00341363	0.128736	105.767
GO:0051249	GO:0043207	0	0	0
GO:0051249	GO:0032946	0.740301	0.255334	0.208903	0.0439424	2.14355
GO:0051249	GO:0032609	0.286929	0.0963188	0.0465701	0.00427901	0.868419
GO:0051249	GO:0032649	0.658768	0.218768	0.170771	0.0202995	0.901348
GO:0051249	GO:0042098	2.33013	0.822606	0.81876	0.00831504	1.58716
GO:0051249	GO:0009605	0	0	0	9.2e-05	0.0793003
GO:0051249	GO:0045580	2.57816	0.891593	0.889238	0.0382725	2.1516	740.369
GO:0051249	GO:0009607	0	0	0		0.0749265
GO:0051249	GO:0051707	0	0	0	0.000328872	0.0661681
GO:0051249	GO:0023051	0.658768	0.314562	0.245548			740.369
GO:0051249	GO:0048584	0.658768	0.300977	0.234944	0.0101463	0.439233
GO:0051249	GO:0050671	2.57816	0.888012	0.885666	0.0505294	2.1516
GO:0051249	GO:0042113	2.33013	0.855727	0.851725	0.0104389	1.08822	134.612
GO:0051249	GO:0006952	0	0	0	0.000621474	0.141732	53.3599
GO:0051249	GO:0010646	0.740301	0.353358	0.289102	0.00500541	0.1169
GO:0051249	GO:0050778	1.87132	0.761617	0.751374	0.0294079	0.638498
GO:0051249	GO:0002683	1.87132	0.75958	0.749364	0.0490785	1.3424
GO:0051249	GO:0035556	0.740301	0.342896	0.280543			117.555
GO:0051249	GO:0030097	1.53668	0.628818	0.610544	0.000436094	0.371442	137.743
GO:0051249	GO:0044419	0	0	0		0.0132
GO:0051249	GO:1903706	1.87132	0.706237	0.696739
GO:0051249	GO:0045785	0.658768	0.249543	0.194794	0.0134639	0.177741
GO:0051249	GO:0002443	1.53668	0.590482	0.573322	0.00952152	0.76021
GO:0051249	GO:0032496	0	0	0	0.00137628	0.0694066	26.6799
GO:0051249	GO:0051250	2.57816	0.893718	0.891357	0.10206	2.1516	987.158
GO:0051249	GO:0002237	0	0	0		0.108538
GO:0051249	GO:0050866	2.48689	0.881514	0.878641	0.0114396	2.0353
GO:0051249	GO:0002697	1.87132	0.758002	0.747807	0.0252464	0.661447
GO:0051249	GO:0002695	2.51318	0.883752	0.881041	0.0535883	2.08028
GO:0051249	GO:0002764	1.87132	0.725466	0.71571		0.765015
GO:0051249	GO:0007249	0.740301	0.263293	0.215415		0.115989	207.823
GO:0051249	GO:0031347	0.658768	0.27653	0.21586	0.00252964	0.365611
GO:0051249	GO:0050868	2.57816	0.871758	0.869455	0.0592528	2.1516	846.136
GO:0051249	GO:0002285	2.33013	0.82759	0.82372	0.0150508	0.864664
GO:0051249	GO:0006954	0	0	0	0.000773458	0.230787	66.926
GO:0051249	GO:0046634	2.57816	0.871874	0.869571	0.0738381	2.1516
GO:0051249	GO:0048518	0.658768	0.354659	0.276848	0.00877901	0.11873
GO:0051249	GO:0002286	2.33013	0.789957	0.786263	0.0127949	0.896502
GO:0051249	GO:0030155	0.658768	0.263441	0.205643	0.00587857	0.217291	82.2632
GO:0051249	GO:0043122	0.740301	0.258778	0.211721		0.0973977	246.79
GO:0051249	GO:0032612	0.286929	0.0970069	0.0469028
GO:0051249	GO:0032652	0.658768	0.219733	0.171524
GO:0051249	GO:0032729	0.658768	0.212309	0.165729	0.0357272	0.860642	207.823
GO:0051249	GO:0002449	1.53668	0.568758	0.552229	0.00975723	0.828737
GO:0051249	GO:0002429	1.87132	0.67404	0.664975		0.920587
GO:0051249	GO:0002757	1.87132	0.72006	0.710376		0.739614
GO:0051249	GO:0048534	1.53668	0.633117	0.614718	2.1e-05	0.35064
GO:0050865	GO:0002694	2.48689	0.994743	0.991501	0.0121302	1.9582
GO:0050865	GO:0042110	2.16303	0.858219	0.852323	0.00223	1.09466
GO:0050865	GO:0007165	0.740301	0.391621	0.320407	0.00124757	0.0598248	8.60894
GO:0050865	GO:0046651	2.16303	0.804936	0.799406	0.00114657	1.36414
GO:0050865	GO:0032943	0.286929	0.106947	0.0517089	0.00068898	1.35905
GO:0050865	GO:0070661	0.286929	0.107579	0.0520144	0.00116639	1.34153
GO:0050865	GO:0050863	2.48689	0.945697	0.942615	0.0121824	1.9582
GO:0050865	GO:0006955	0	0	0	0.000561358	0.325418	15.8792
GO:0050865	GO:0023052	0	0	0
GO:0050865	GO:0032944	0.740301	0.270368	0.221203	0.00577693	1.95278
GO:0050865	GO:0050670	2.48689	0.906765	0.90381	0.00730203	1.9582
GO:0050865	GO:0007154	0.128854	0.0700462	0.017983	0.000642699	0.0536449
GO:0050865	GO:0070663	0.740301	0.271564	0.222181	0.00699744	1.91563
GO:0050865	GO:1903131	0.435152	0.135785	0.0859313
GO:0050865	GO:1903037	0.658768	0.252489	0.197094
GO:0050865	GO:0002682	0.658768	0.302311	0.235985	0.00676948	0.677839
GO:0050865	GO:0030098	2.16303	0.831241	0.82553	0.00109011	0.905343
GO:0050865	GO:0007159	0.286929	0.115041	0.0556223	0.000952912	0.460753
GO:0050865	GO:0002376	0	0	0	0.000412708	0.291762
GO:0050865	GO:0002252	0	0	0	0.00123468	0.524586
GO:0050865	GO:0050867	2.48689	0.954722	0.95161	0.0121925	1.9582
GO:0050865	GO:0045619	2.48689	0.890604	0.887701	0.00580016	1.9582
GO:0050865	GO:0001816	0.286929	0.123056	0.0594975	0.00104597	0.553294
GO:0050865	GO:0002250	0	0	0	0.00105289	0.852015
GO:0050865	GO:0007166	0.740301	0.347913	0.284647	0.0018848	0.077556
GO:0050865	GO:0002684	0.658768	0.285571	0.222917	0.00823981	1.03548
GO:0050865	GO:0002696	2.48689	0.952158	0.949054	0.0121646	1.9582
GO:0050865	GO:0001817	0.658768	0.278917	0.217723	0.0046989	0.629308
GO:0050865	GO:1903039	0.658768	0.24195	0.188867
GO:0050865	GO:0051716	0.128854	0.0735755	0.0188891	0.000559159	0.0220568
GO:0050865	GO:0050896	0	0	0	0.00022372	0.0592789
GO:0050865	GO:0051251	2.48689	0.942951	0.939877	0.0121193	1.9582
GO:0050865	GO:0022409	0.658768	0.245201	0.191405	0.00241958	0.605262
GO:0050865	GO:0002521	0.435152	0.17337	0.109716	0.00106223	0.686315
GO:0050865	GO:0030217	2.16303	0.806432	0.800892	0.00125326	0.999773
GO:0050865	GO:0048583	0.658768	0.333354	0.260217	0.00319467	0.35489
GO:0050865	GO:0050870	2.48689	0.906045	0.903092	0.0121843	1.9582	89.7416
GO:0050865	GO:0042129	2.48689	0.880419	0.87755	0.00753598	1.9582
GO:0050865	GO:0002366	2.16303	0.824827	0.819161	0.00227205	0.683094
GO:0050865	GO:0001819	0.658768	0.267813	0.209055	0.00550878	0.542532
GO:0050865	GO:0050776	0.658768	0.286505	0.223647	0.00431838	0.655252
GO:0050865	GO:0022407	0.658768	0.257794	0.201235	0.0027343	0.440045
GO:0050865	GO:0002263	2.16303	0.825641	0.819968	0.00248138	0.683094
GO:0050865	GO:1902105	0.740301	0.275734	0.225593
GO:0050865	GO:0042100	2.16303	0.72899	0.723982	0.00117182	1.43954
GO:0050865	GO:0070665	0.740301	0.260568	0.213185	0.00717367	1.90103
GO:0050865	GO:0009966	0.740301	0.354702	0.290202	0.00450726	0.126865
GO:0050865	GO:0043207	0	0	0
GO:0050865	GO:0032946	0.740301	0.259417	0.212244	0.00637588	1.95087
GO:0050865	GO:0032609	0.286929	0.0978172	0.0472945	0.00107961	0.802155
GO:0050865	GO:0032649	0.658768	0.222134	0.173398	0.00512164	0.820328
GO:0050865	GO:0042098	2.16303	0.776119	0.770787	0.00131106	1.44449
GO:0050865	GO:0009605	0	0	0	0.000208803	0.092338
GO:0050865	GO:0045580	2.48689	0.87382	0.870973	0.00616737	1.9582
GO:0050865	GO:0009607	0	0	0	0.00135417	0.0866216
GO:0050865	GO:0051707	0	0	0	0.000274906	0.0789095
GO:0050865	GO:0023051	0.658768	0.321569	0.251018
GO:0050865	GO:0048584	0.658768	0.307386	0.239946	0.00420505	0.436443
GO:0050865	GO:0050671	2.48689	0.870255	0.867419	0.00726469	1.9582
GO:0050865	GO:0042113	2.16303	0.8079	0.80235	0.00227786	0.990398
GO:0050865	GO:0006952	0	0	0	0.000738471	0.155957
GO:0050865	GO:0010646	0.740301	0.361226	0.295539	0.00271443	0.117031
GO:0050865	GO:0050778	0.658768	0.273189	0.213252	0.00532982	0.599264
GO:0050865	GO:0002683	0.658768	0.272444	0.212671	0.0077541	1.2617
GO:0050865	GO:0035556	0.740301	0.3503	0.2866			9.04267
GO:0050865	GO:0030097	0.286929	0.119647	0.0578494	0.000292682	0.343287
GO:0050865	GO:0044419	0	0	0		0.0300338
GO:0050865	GO:1903706	0.658768	0.252976	0.197474
GO:0050865	GO:0045785	0.658768	0.253933	0.19822	0.00352657	0.178792	105.767
GO:0050865	GO:0002443	0	0	0	0.00132105	0.799784
GO:0050865	GO:0032496	0	0	0	0.00115809	0.0912424
GO:0050865	GO:0051250	2.48689	0.875937	0.873082	0.0121316	1.9582
GO:0050865	GO:0002237	0	0	0	0.000975001	0.122024
GO:0050865	GO:0050866	2.48689	0.896007	0.893086	0.0121949	1.9582
GO:0050865	GO:0002697	0.658768	0.271868	0.212221	0.00596547	0.719622
GO:0050865	GO:0002695	2.48689	0.88877	0.885874	0.0121712	1.9582
GO:0050865	GO:0002764	0.740301	0.292166	0.239037		0.72526
GO:0050865	GO:0007249	0.740301	0.267637	0.218969		0.11612	51.9557
GO:0050865	GO:0031347	0.658768	0.281931	0.220076	0.00300586	0.382806
GO:0050865	GO:0050868	2.48689	0.854076	0.851292	0.0121875	1.9582
GO:0050865	GO:0002285	2.16303	0.780899	0.775534	0.00176697	0.786941
GO:0050865	GO:0006954	0	0	0	0.000690681	0.266928
GO:0050865	GO:0046634	2.48689	0.854192	0.851408	0.0121875	1.9582
GO:0050865	GO:0048518	0.658768	0.363591	0.28382	0.00291519	0.118808
GO:0050865	GO:0002286	2.16303	0.744831	0.739714	0.00227128	0.815918
GO:0050865	GO:0030155	0.658768	0.268338	0.209465	0.00354389	0.217147
GO:0050865	GO:0043122	0.740301	0.262973	0.215153		0.0967013
GO:0050865	GO:0032612	0.286929	0.0985269	0.0476377	0.000984811	0.110842
GO:0050865	GO:0032652	0.658768	0.223129	0.174175	0.00396942	0.115188
GO:0050865	GO:0032729	0.658768	0.215478	0.168202	0.00610122	0.783281
GO:0050865	GO:0002449	0	0	0	0.00129164	0.771949
GO:0050865	GO:0002429	0.740301	0.271109	0.221809		0.857322
GO:0050865	GO:0002757	0.740301	0.28995	0.237224		0.703729
GO:0050865	GO:0048534	0.286929	0.120481	0.0582524	2.5e-06	0.324062
GO:0002694	GO:0042110	2.20967	0.872178	0.866796	0.00938215	1.11502
GO:0002694	GO:0007165	0.740301	0.388917	0.318195	0.0010323	0.0591683
GO:0002694	GO:0046651	2.20967	0.818292	0.813243	0.00511792	1.38951
GO:0002694	GO:0032943	0.286929	0.106426	0.0514568	0.00290549	1.38433
GO:0002694	GO:0070661	0.286929	0.107052	0.0517594	0.0057275	1.36648
GO:0002694	GO:0050863	2.51318	0.95094	0.948023	0.0509957	1.99462
GO:0002694	GO:0006955	1.53668	0.70934	0.688726	0.00169316	0.329813
GO:0002694	GO:0023052	0	0	0
GO:0002694	GO:0032944	0.740301	0.269076	0.220146	0.0243618	1.9891
GO:0002694	GO:0050670	2.51318	0.91198	0.909182	0.0325209	1.99462
GO:0002694	GO:0007154	0.128854	0.0695493	0.0178555	0.0010454	0.0531614
GO:0002694	GO:0070663	0.740301	0.270261	0.221115	0.0343607	1.95126
GO:0002694	GO:1903131	1.53668	0.477549	0.463671
GO:0002694	GO:1903037	0.658768	0.251223	0.196106
GO:0002694	GO:0002682	1.87132	0.853606	0.842126	0.0268956	0.687495
GO:0002694	GO:0030098	2.20967	0.844898	0.839685	0.00490825	0.922181
GO:0002694	GO:0007159	0.286929	0.114438	0.0553308	0.00468791	0.430212
GO:0002694	GO:0002376	1.53668	0.75888	0.736826	0.00163971	0.295077
GO:0002694	GO:0002252	1.53668	0.664344	0.645037	0.00421739	0.534342
GO:0002694	GO:0050867	2.48689	0.949929	0.946833	0.0257957	1.96056
GO:0002694	GO:0045619	2.51318	0.895801	0.893053	0.0262028	1.99462
GO:0002694	GO:0001816	0.286929	0.122366	0.059164	0.00267131	0.553196
GO:0002694	GO:0002250	1.53668	0.602609	0.585097	0.00304928	0.864214
GO:0002694	GO:0007166	0.740301	0.345777	0.2829	0.00257669	0.0765406
GO:0002694	GO:0002684	1.87132	0.806606	0.795758	0.0378073	1.05091
GO:0002694	GO:0002696	2.51318	0.957404	0.954467	0.0595625	1.99462
GO:0002694	GO:0001817	0.658768	0.277373	0.216518	0.0120005	0.627996
GO:0002694	GO:1903039	0.658768	0.240788	0.18796
GO:0002694	GO:0051716	0.128854	0.0730275	0.0187484	0.000728722	0.0206696
GO:0002694	GO:0050896	0	0	0	0.000280039	0.0588239
GO:0002694	GO:0051251	2.51318	0.948192	0.945284	0.0569336	1.99462
GO:0002694	GO:0022409	0.658768	0.244007	0.190473	0.00525552	0.616519
GO:0002694	GO:0002521	1.53668	0.609043	0.591343	0.00519329	0.696941
GO:0002694	GO:0030217	2.20967	0.819806	0.814747	0.0055167	1.01837
GO:0002694	GO:0048583	0.658768	0.331152	0.258498	0.0039989	0.349563
GO:0002694	GO:0050870	2.51318	0.911259	0.908463	0.0564113	1.99462
GO:0002694	GO:0042129	2.51318	0.885605	0.882888	0.0330455	1.99462
GO:0002694	GO:0002366	2.20967	0.838412	0.833239	0.0111353	0.695798
GO:0002694	GO:0001819	0.658768	0.26639	0.207944	0.0219685	0.526718
GO:0002694	GO:0050776	1.87132	0.80923	0.798347	0.0130295	0.665515
GO:0002694	GO:0022407	0.658768	0.256475	0.200205	0.00345497	0.403406
GO:0002694	GO:0002263	2.16303	0.821519	0.815875	0.00746322	0.695798
GO:0002694	GO:1902105	1.87132	0.6936	0.684272
GO:0002694	GO:0042100	2.20967	0.741426	0.736851	0.00487194	1.46632
GO:0002694	GO:0070665	0.740301	0.259368	0.212203	0.035196	1.93638
GO:0002694	GO:0009966	0.740301	0.352482	0.288385	0.00372953	0.127704
GO:0002694	GO:0043207	0	0	0
GO:0002694	GO:0032946	0.740301	0.258228	0.211271	0.027851	1.98715
GO:0002694	GO:0032609	0.286929	0.0973808	0.0470836	0.00358835	0.805058
GO:0002694	GO:0032649	0.658768	0.221154	0.172633	0.0170231	0.835584
GO:0002694	GO:0042098	2.20967	0.789134	0.784265	0.00573736	1.47136
GO:0002694	GO:0009605	0	0	0	0.000107417	0.0870282
GO:0002694	GO:0045580	2.51318	0.878998	0.876301	0.0271926	1.99462
GO:0002694	GO:0009607	0	0	0		0.0854167
GO:0002694	GO:0051707	0	0	0	0.000191931	0.0772043
GO:0002694	GO:0023051	0.658768	0.319519	0.249418
GO:0002694	GO:0048584	0.658768	0.305512	0.238484	0.00870797	0.436692
GO:0002694	GO:0050671	2.51318	0.875428	0.872742	0.0345415	1.99462
GO:0002694	GO:0042113	2.20967	0.821291	0.816223	0.00895358	1.00882
GO:0002694	GO:0006952	0	0	0	0.000971664	0.152918
GO:0002694	GO:0010646	0.740301	0.358924	0.293656	0.00440187	0.116197
GO:0002694	GO:0050778	1.87132	0.771823	0.761443	0.022459	0.607327
GO:0002694	GO:0002683	1.87132	0.769731	0.759379	0.0309201	1.28516
GO:0002694	GO:0035556	0.740301	0.348135	0.284829
GO:0002694	GO:0030097	1.53668	0.637291	0.61877	0.000513845	0.347539
GO:0002694	GO:0044419	0	0	0		0.0305923
GO:0002694	GO:1903706	1.87132	0.715004	0.705388
GO:0002694	GO:0045785	0.658768	0.252652	0.197221	0.0108002	0.182118
GO:0002694	GO:0002443	1.53668	0.597947	0.58057	0.00645817	0.814659
GO:0002694	GO:0032496	0	0	0	0.00206538	0.0714918
GO:0002694	GO:0051250	2.51318	0.881117	0.878414	0.053415	1.99462
GO:0002694	GO:0002237	0	0	0	0.0023825	0.106538
GO:0002694	GO:0050866	2.48689	0.891784	0.888877	0.0114397	1.95149
GO:0002694	GO:0002697	1.87132	0.76811	0.75778	0.0203767	0.733006
GO:0002694	GO:0002695	2.51318	0.893966	0.891223	0.0595625	1.99462
GO:0002694	GO:0002764	1.87132	0.73472	0.724839		0.731361
GO:0002694	GO:0007249	0.740301	0.266371	0.217933		0.107527
GO:0002694	GO:0031347	0.658768	0.280354	0.218845	0.00395504	0.377928
GO:0002694	GO:0050868	2.51318	0.859225	0.856589	0.0502118	1.99462
GO:0002694	GO:0002285	2.20967	0.793971	0.789072	0.0078838	0.801577
GO:0002694	GO:0006954	0	0	0	0.00127088	0.258521
GO:0002694	GO:0046634	2.51318	0.859341	0.856705	0.054176	1.99462
GO:0002694	GO:0048518	0.658768	0.360973	0.281776	0.0069237	0.118563
GO:0002694	GO:0002286	2.20967	0.757465	0.752791	0.00996885	0.831092
GO:0002694	GO:0030155	0.658768	0.266909	0.20835	0.00695938	0.213286
GO:0002694	GO:0043122	0.740301	0.261751	0.214153		0.0902915
GO:0002694	GO:0032612	0.286929	0.0980843	0.0474237
GO:0002694	GO:0032652	0.658768	0.22214	0.173403
GO:0002694	GO:0032729	0.658768	0.214555	0.167482	0.0279222	0.797848
GO:0002694	GO:0002449	1.53668	0.57568	0.55895	0.00600057	0.786306
GO:0002694	GO:0002429	1.87132	0.682021	0.672849		0.873267
GO:0002694	GO:0002757	1.87132	0.729176	0.71937		0.709025
GO:0002694	GO:0048534	1.53668	0.641707	0.623058	1.22e-05	0.328076
GO:0042110	GO:0007165	0.286929	0.149145	0.0721117	0.000557003	0.0591192	18.7151
GO:0042110	GO:0046651	2.33013	0.85645	0.852445	0.00619072	1.16259
GO:0042110	GO:0032943	0.286929	0.105629	0.0510717	0.00438518	1.15826	42.9199
GO:0042110	GO:0070661	0.286929	0.106246	0.0513697	0.00615361	1.14333
GO:0042110	GO:0050863	2.55384	0.958948	0.956269	0.0153746	1.49597	128.76
GO:0042110	GO:0006955	1.53668	0.702746	0.682323	0.00194163	0.259168	20.9422
GO:0042110	GO:0023052	0	0	0			28.6133
GO:0042110	GO:0032944	0.286929	0.103525	0.0500542	0.00480985	1.22661
GO:0042110	GO:0050670	2.33013	0.83936	0.835435	0.00718139	1.23002
GO:0042110	GO:0007154	0.128854	0.0687944	0.0176617	0.000839841	0.0513509	4.18731
GO:0042110	GO:0070663	0.286929	0.103977	0.0502729	0.00675771	1.20328
GO:0042110	GO:1903131	1.53668	0.474551	0.46076
GO:0042110	GO:1903037	2.50139	0.946575	0.943591
GO:0042110	GO:0002682	1.53668	0.69452	0.674336	0.00538095	0.432266
GO:0042110	GO:0030098	2.33013	0.884082	0.879949	0.00422354	1.21754	23.4109
GO:0042110	GO:0007159	2.50139	0.989625	0.986505	0.00206793	0.483989	35.2163
GO:0042110	GO:0002376	1.53668	0.751337	0.729502	0.00220967	0.295077	19.9271
GO:0042110	GO:0002252	1.53668	0.658556	0.639418	0.00403091	0.321184
GO:0042110	GO:0050867	2.16303	0.819854	0.814221	0.00604566	1.09856	42.9199
GO:0042110	GO:0045619	2.33013	0.824577	0.820721	0.00544262	1.38911	47.6888
GO:0042110	GO:0001816	0.286929	0.121314	0.0586554	0.00224894	0.451906	45.1789
GO:0042110	GO:0002250	1.53668	0.597843	0.580469	0.00295341	0.639956	78.4821
GO:0042110	GO:0007166	0.286929	0.132757	0.0641881	0.00147899	0.0729418	44.2473
GO:0042110	GO:0002684	1.53668	0.656611	0.637529	0.00907378	0.6561
GO:0042110	GO:0002696	2.20967	0.835313	0.830158	0.013227	1.11764
GO:0042110	GO:0001817	0.286929	0.119786	0.0579163	0.00233086	0.500282	38.151
GO:0042110	GO:1903039	2.50139	0.907545	0.904685
GO:0042110	GO:0051716	0.128854	0.0721957	0.0185349	0.000527817	0.0316785	14.3066
GO:0042110	GO:0050896	0	0	0	0.000202557	0.049599	13.0942
GO:0042110	GO:0051251	2.33013	0.872436	0.868356	0.0139759	1.1906	85.8398
GO:0042110	GO:0022409	2.38474	0.876703	0.873088	0.00102032	0.462389	20.72
GO:0042110	GO:0002521	1.53668	0.604174	0.586616	0.00366632	0.90752
GO:0042110	GO:0030217	2.55384	0.940401	0.937774	0.00637521	1.49597	60.6799
GO:0042110	GO:0048583	0	0	0	0.000633965	0.22295
GO:0042110	GO:0050870	2.55384	0.919225	0.916658	0.0154624	1.49597	78.0362
GO:0042110	GO:0042129	2.55384	0.893531	0.891035	0.00955547	1.49597	12.2628
GO:0042110	GO:0002366	2.20967	0.831995	0.826861	0.0114024	1.17126	154.512
GO:0042110	GO:0001819	0.286929	0.115081	0.0556416	0.00526126	0.433895	12.2628
GO:0042110	GO:0050776	1.53668	0.658729	0.639585	0.0027757	0.422679	40.4533
GO:0042110	GO:0022407	2.38474	0.921146	0.917348	0.000591303	0.319363	10.73
GO:0042110	GO:0002263	2.16303	0.815225	0.809624	0.00856029	1.17126
GO:0042110	GO:1902105	1.53668	0.565307	0.548879
GO:0042110	GO:0042100	2.33013	0.776545	0.772914	0.00456446	0.752026	26.9782
GO:0042110	GO:0070665	0.286929	0.0998159	0.048261	0.00841882	1.19568
GO:0042110	GO:0009966	0.286929	0.135307	0.0654208	0.00069278	0.121433	6.13142
GO:0042110	GO:0043207	0	0	0
GO:0042110	GO:0032946	0.286929	0.0993805	0.0480504	0.00663841	1.22703	28.6133
GO:0042110	GO:0032609	0.286929	0.0967135	0.0467609	0.00354245	0.675888	59.4276
GO:0042110	GO:0032649	0.286929	0.0956714	0.0462571	0.00372717	0.677228	64.3799
GO:0042110	GO:0042098	2.55384	0.905472	0.902942	0.00888487	1.49597	5.53805
GO:0042110	GO:0009605	0	0	0	6.95e-05	0.0660819
GO:0042110	GO:0045580	2.55384	0.886912	0.884434	0.007865	1.49597	53.6499
GO:0042110	GO:0009607	0	0	0		0.0549107
GO:0042110	GO:0051707	0	0	0	0.000223573	0.0563168	19.0755
GO:0042110	GO:0023051	0	0	0			85.8398
GO:0042110	GO:0048584	0	0	0	0.00216396	0.306865
GO:0042110	GO:0050671	2.33013	0.805955	0.802187	0.00855876	1.23164	17.168
GO:0042110	GO:0042113	2.33013	0.859565	0.855546	0.00850272	0.699076	50.7235
GO:0042110	GO:0006952	0	0	0	0.000564477	0.101327	3.47999
GO:0042110	GO:0010646	0.128854	0.0618632	0.0158822	0.000849824	0.104307	85.8398
GO:0042110	GO:0050778	1.53668	0.628531	0.610265	0.00545407	0.443934
GO:0042110	GO:0002683	1.53668	0.626842	0.608625	0.00634565	0.83303	42.9199
GO:0042110	GO:0035556	0.286929	0.133654	0.0646216			22.148
GO:0042110	GO:0030097	1.53668	0.631963	0.613597	0.000262273	0.454147	21.2936
GO:0042110	GO:0044419	0	0	0		0.0091777
GO:0042110	GO:1903706	1.53668	0.582618	0.565686
GO:0042110	GO:0045785	2.02542	0.770786	0.763516	0.00220141	0.253664	24.5257
GO:0042110	GO:0002443	1.53668	0.593254	0.576013	0.00642279	0.472793
GO:0042110	GO:0032496	0	0	0	0.00113421	0.0965139	19.3333
GO:0042110	GO:0051250	2.33013	0.811156	0.807363	0.0115755	1.325
GO:0042110	GO:0002237	0	0	0	0.00185019	0.146489	9.19713
GO:0042110	GO:0050866	2.16303	0.770034	0.764744	0.00222726	1.25338
GO:0042110	GO:0002697	1.53668	0.625533	0.607354	0.00511236	0.401743
GO:0042110	GO:0002695	2.20967	0.780361	0.775546	0.00986932	1.28108
GO:0042110	GO:0002764	1.53668	0.598557	0.581162		0.54298
GO:0042110	GO:0007249	0.286929	0.102492	0.0495547		0.0927418	81.322
GO:0042110	GO:0031347	0	0	0	0.000551999	0.245203
GO:0042110	GO:0050868	2.55384	0.8671	0.864677	0.0153269	1.49597	36.7885
GO:0042110	GO:0002285	2.33013	0.831179	0.827293	0.0108059	1.41208
GO:0042110	GO:0006954	0	0	0	0.000705688	0.167147	19.6413
GO:0042110	GO:0046634	2.55384	0.867216	0.864793	0.0154182	1.49597
GO:0042110	GO:0048518	0	0	0	0.00162076	0.0941616
GO:0042110	GO:0002286	2.55384	0.869385	0.866956	0.0154526	1.49597	5.72266
GO:0042110	GO:0030155	2.02542	0.813924	0.806247	0.000870486	0.228098	20.2677
GO:0042110	GO:0043122	0.286929	0.100727	0.0487012		0.0738748	35.7666
GO:0042110	GO:0032612	0.286929	0.0974073	0.0470964	0.00123897	0.395161
GO:0042110	GO:0032652	0.286929	0.0960951	0.0464619	0.000893178	0.410657
GO:0042110	GO:0032729	0.286929	0.0928357	0.044886	0.00685045	0.847714	24.0954
GO:0042110	GO:0002449	1.53668	0.571329	0.554725	0.00651448	0.511279
GO:0042110	GO:0002429	1.53668	0.55594	0.539783		0.684721
GO:0042110	GO:0002757	1.53668	0.594075	0.576811		0.543456
GO:0042110	GO:0048534	1.53668	0.636305	0.617813	1.27e-05	0.428713
GO:0007165	GO:0046651	0.286929	0.137243	0.0663571	0.000399003	0.062012	1.07612
GO:0007165	GO:0032943	0.286929	0.137526	0.0664939	0.00016773	0.0617806	4.30447
GO:0007165	GO:0070661	0.286929	0.138573	0.0669999	0.00042129	0.0627555
GO:0007165	GO:0050863	0.740301	0.364115	0.297903	0.00104439	0.063978	13.4515
GO:0007165	GO:0006955	0.797598	0.512377	0.43072	0.000224652	0.0470953	6.80868
GO:0007165	GO:0023052	1.23173	0.975424	0.918215			5.73929
GO:0007165	GO:0032944	0.740301	0.34568	0.28282	0.000489353	0.069273
GO:0007165	GO:0050670	0.740301	0.344959	0.28223	0.00086167	0.0694654
GO:0007165	GO:0007154	1.19222	0.959139	0.897528	0.000844308	0.115046	1.88977
GO:0007165	GO:0070663	0.740301	0.347637	0.284421	0.000869633	0.070569
GO:0007165	GO:1903131	0.286929	0.110012	0.0531909
GO:0007165	GO:1903037	0.658768	0.32733	0.255515
GO:0007165	GO:0002682	0.658768	0.416267	0.324939	0.000638877	0.0718187	2.15223
GO:0007165	GO:0030098	0.286929	0.143062	0.0691706	0.0004633	0.0576407	2.73921
GO:0007165	GO:0007159	0.286929	0.151207	0.0731083	0.000376776	0.0525369	15.6727
GO:0007165	GO:0002376	0	0	0	0.00013233	0.0501925	6.53357
GO:0007165	GO:0002252	0	0	0	0.000392873	0.0438524
GO:0007165	GO:0050867	0.740301	0.368622	0.301591	0.00104235	0.0597069	35.5119
GO:0007165	GO:0045619	0.740301	0.337141	0.275834	0.000873973	0.0599206	9.56549
GO:0007165	GO:0001816	0.286929	0.165363	0.0799528	0.000411552	0.0636926	8.94876
GO:0007165	GO:0002250	0.797598	0.411058	0.345548	0.000588125	0.0555143	19.1856
GO:0007165	GO:0007166	1.2938	0.844911	0.801957	0.00474549	0.137404	13.7787
GO:0007165	GO:0002684	0.658768	0.385177	0.30067	0.000672703	0.0640868
GO:0007165	GO:0002696	0.740301	0.367339	0.300541	0.000933046	0.0591528
GO:0007165	GO:0001817	0.658768	0.373169	0.291297	0.000717612	0.0701591	18.6527
GO:0007165	GO:1903039	0.658768	0.309834	0.241857
GO:0007165	GO:0051716	1.01574	0.879601	0.794771	0.000700059	0.0625268	1.43482
GO:0007165	GO:0050896	0.797598	0.762741	0.641184	0.000348122	0.0348607	2.18871
GO:0007165	GO:0051251	0.740301	0.362749	0.296785	0.00086438	0.0586447
GO:0007165	GO:0022409	0.658768	0.315185	0.246034	0.000558293	0.087439	4.30447
GO:0007165	GO:0002521	0.286929	0.149956	0.0725038	0.00044671	0.0600867
GO:0007165	GO:0030217	0.286929	0.137571	0.0665157	0.00051291	0.0559111	7.79257
GO:0007165	GO:0048583	0.797598	0.578122	0.485988	0.00085367	0.0733159
GO:0007165	GO:0050870	0.740301	0.344609	0.281944	0.000933763	0.0629166	23.3485
GO:0007165	GO:0042129	0.740301	0.332253	0.271835	0.000894024	0.0704258	20.9074
GO:0007165	GO:0002366	0.797598	0.393709	0.330964	0.00041225	0.0692346	30.1313
GO:0007165	GO:0001819	0.658768	0.353557	0.275987	0.000610477	0.0880338	6.4567
GO:0007165	GO:0050776	0.797598	0.46841	0.39376	0.000638693	0.0661183	11.0333
GO:0007165	GO:0022407	0.658768	0.336302	0.262518	0.00112836	0.0756495	3.76641
GO:0007165	GO:0002263	0.797598	0.394212	0.331387	0.000521608	0.0692346
GO:0007165	GO:1902105	0.740301	0.354501	0.290037
GO:0007165	GO:0042100	0.286929	0.121036	0.0585208	0.000509977	0.0557044	9.59282
GO:0007165	GO:0070665	0.740301	0.32982	0.269844	0.000849165	0.0747198
GO:0007165	GO:0009966	1.2938	0.867997	0.823869	0.00474608	0.137404	5.07312
GO:0007165	GO:0043207	0.797598	0.50251	0.422426
GO:0007165	GO:0032946	0.740301	0.327979	0.268338	0.000285608	0.0730764	1.43482
GO:0007165	GO:0032609	0.286929	0.122789	0.0593682	0.000281811	0.0496642	11.589
GO:0007165	GO:0032649	0.658768	0.278068	0.217061	0.000520823	0.0454919	13.9895
GO:0007165	GO:0042098	0.286929	0.130992	0.0633345	0.000451409	0.0685236	7.35925
GO:0007165	GO:0009605	0.797598	0.567002	0.47664	0.000504931	0.0398435	2.15223
GO:0007165	GO:0045580	0.740301	0.329102	0.269257	0.000948351	0.0537125	6.99476
GO:0007165	GO:0009607	0.797598	0.504958	0.424484	0.00175759	0.0374386	0.195658
GO:0007165	GO:0051707	0.797598	0.50241	0.422342	0.000331318	0.0322747	7.17411
GO:0007165	GO:0023051	1.23173	0.848268	0.798517			7.53282
GO:0007165	GO:0048584	0.797598	0.515715	0.433527	0.00077704	0.0790006
GO:0007165	GO:0050671	0.740301	0.327405	0.267869	0.00082697	0.0733511	1.29134
GO:0007165	GO:0042113	0.286929	0.137894	0.0666715	0.000615319	0.0610392	15.2613
GO:0007165	GO:0006952	0.797598	0.535368	0.450048	0.000559028	0.0367161	1.74505
GO:0007165	GO:0010646	1.19222	0.8206	0.767888	0.00124376	0.116833	12.9134
GO:0007165	GO:0050778	0.797598	0.439483	0.369443	0.000472705	0.0724186	1.43482
GO:0007165	GO:0002683	0.658768	0.361673	0.282323	0.0010412	0.0620923	4.30447
GO:0007165	GO:0035556	1.2938	0.852989	0.809624			10.2453
GO:0007165	GO:0030097	0.286929	0.159265	0.0770047	0.000203798	0.0663153	4.80499
GO:0007165	GO:0044419	0	0	0	0.000338964	0.0206528	2.15223
GO:0007165	GO:1903706	0.658768	0.32815	0.256154
GO:0007165	GO:0045785	0.658768	0.32976	0.257412	0.000687865	0.0675073	11.453
GO:0007165	GO:0002443	0	0	0	0.000444593	0.0523338
GO:0007165	GO:0032496	0.797598	0.380026	0.319462	0.000441575	0.0650084	10.0631
GO:0007165	GO:0051250	0.740301	0.330111	0.270083	0.0013968	0.0581023	5.73929
GO:0007165	GO:0002237	0.797598	0.388201	0.326334	0.00113892	0.0652364	7.07163
GO:0007165	GO:0050866	0.740301	0.339746	0.277965	0.00171134	0.0586753
GO:0007165	GO:0002697	0.658768	0.360658	0.281531	0.000649383	0.0538935
GO:0007165	GO:0002695	0.740301	0.336258	0.275112	0.00154218	0.0576946
GO:0007165	GO:0002764	1.2938	0.667841	0.633888	0.00474549	0.137404
GO:0007165	GO:0007249	1.2938	0.596355	0.566037		0.137404	64.1894
GO:0007165	GO:0031347	0.797598	0.458367	0.385318	0.00104552	0.0652928	0.391315
GO:0007165	GO:0050868	0.740301	0.31975	0.261605	0.00155466	0.0524443	6.76416
GO:0007165	GO:0002285	0.797598	0.366985	0.3085	0.000282851	0.0603551
GO:0007165	GO:0006954	0.797598	0.425414	0.357617	0.00029565	0.0494348	10.0924
GO:0007165	GO:0046634	0.740301	0.319804	0.26165	0.000874821	0.0568569
GO:0007165	GO:0048518	0.658768	0.542067	0.423139	0.000687886	0.041826
GO:0007165	GO:0002286	0.797598	0.345653	0.290567	0.000373227	0.0601143	2.86965
GO:0007165	GO:0030155	0.658768	0.354472	0.276702	0.00098267	0.0625801	12.1362
GO:0007165	GO:0043122	1.2938	0.583168	0.55352		0.137404	14.5276
GO:0007165	GO:0032612	0.286929	0.123909	0.05991	0.000350721	0.0855535
GO:0007165	GO:0032652	0.658768	0.279629	0.218279	0.000558365	0.0862144
GO:0007165	GO:0032729	0.658768	0.267716	0.20898	0.000505334	0.0297709	7.40067
GO:0007165	GO:0002449	0	0	0	0.000421407	0.0529242
GO:0007165	GO:0002429	1.2938	0.606253	0.575432		0.137404
GO:0007165	GO:0002757	1.2938	0.661231	0.627614		0.137404
GO:0007165	GO:0048534	0.286929	0.160746	0.0777206	2.92e-06	0.0640572
GO:0046651	GO:0032943	2.87892	0.998509	0.997189	0.0155251	2.60119
GO:0046651	GO:0070661	2.8474	0.993005	0.991594	0.0241014	2.56766
GO:0046651	GO:0050863	2.33013	0.823364	0.819514	0.0061379	1.57477
GO:0046651	GO:0006955	1.53668	0.652929	0.633954	0.00204176	0.291791	1.9849
GO:0046651	GO:0023052	0	0	0
GO:0046651	GO:0032944	2.87892	0.979744	0.978449	0.0155767	2.6037
GO:0046651	GO:0050670	2.88752	0.981177	0.979906	0.0277737	2.61094
GO:0046651	GO:0007154	0.128854	0.0631678	0.0162171	0.000745428	0.055153
GO:0046651	GO:0070663	2.8474	0.973011	0.971628	0.0239149	2.55418
GO:0046651	GO:1903131	1.53668	0.451299	0.438184
GO:0046651	GO:1903037	0.286929	0.102132	0.0493805
GO:0046651	GO:0002682	1.53668	0.645822	0.627054	0.00413987	0.502103
GO:0046651	GO:0030098	2.33013	0.831451	0.827563	0.00509785	0.717333
GO:0046651	GO:0007159	0.286929	0.106489	0.0514873	0.00155243	0.819117
GO:0046651	GO:0002376	1.53668	0.694671	0.674483	0.00169817	0.295077
GO:0046651	GO:0002252	1.53668	0.614612	0.59675	0.00316312	0.459565
GO:0046651	GO:0050867	2.16303	0.771093	0.765795	0.00292022	1.38226
GO:0046651	GO:0045619	2.33013	0.778608	0.774967	0.00633856	1.02082
GO:0046651	GO:0001816	0.286929	0.113321	0.0547906	0.00267786	0.574542
GO:0046651	GO:0002250	1.53668	0.561404	0.545088	0.00214135	0.782804
GO:0046651	GO:0007166	0.286929	0.123244	0.0595883	0.0012657	0.0739941	3.81633
GO:0046651	GO:0002684	1.53668	0.612917	0.595105	0.00610315	0.789295
GO:0046651	GO:0002696	2.20967	0.785756	0.780907	0.00655476	1.40628
GO:0046651	GO:0001817	0.286929	0.111986	0.0541451	0.00234026	0.613336
GO:0046651	GO:1903039	0.286929	0.0981607	0.0474607
GO:0046651	GO:0051716	0.128854	0.0660239	0.0169504	0.000570955	0.0429372
GO:0046651	GO:0050896	0	0	0	0.000219605	0.0595925
GO:0046651	GO:0051251	2.33013	0.821142	0.817302	0.00782457	1.50196
GO:0046651	GO:0022409	0.286929	0.0993881	0.0480541	0.00122006	0.712074
GO:0046651	GO:0002521	1.53668	0.566983	0.550506	0.00410034	0.548492
GO:0046651	GO:0030217	2.33013	0.808361	0.804581	0.00517733	0.716629
GO:0046651	GO:0048583	0	0	0	0.00051525	0.283432
GO:0046651	GO:0050870	2.33013	0.79119	0.78749	0.00695512	1.53221
GO:0046651	GO:0042129	2.88752	0.954556	0.95332	0.0247975	2.61094
GO:0046651	GO:0002366	2.20967	0.782819	0.777989	0.00696715	0.809593
GO:0046651	GO:0001819	0.286929	0.107863	0.0521518	0.0049226	0.384294
GO:0046651	GO:0050776	1.53668	0.614762	0.596896	0.00247568	0.513627
GO:0046651	GO:0022407	0.286929	0.104121	0.0503426	0.000437491	0.440045
GO:0046651	GO:0002263	2.16303	0.766996	0.761727	0.00537817	0.809593
GO:0046651	GO:1902105	1.53668	0.532618	0.517139
GO:0046651	GO:0042100	2.88752	0.911617	0.910435	0.0230046	2.61094
GO:0046651	GO:0070665	2.8474	0.936207	0.934877	0.0260317	2.5347
GO:0046651	GO:0009966	0.286929	0.125438	0.0606492	0.000487992	0.142288	13.2209
GO:0046651	GO:0043207	0	0	0
GO:0046651	GO:0032946	2.87892	0.942666	0.94142	0.0181804	2.60116
GO:0046651	GO:0032609	0.286929	0.0915644	0.0442713	0.0040718	0.64487
GO:0046651	GO:0032649	0.286929	0.0906298	0.0438195	0.00350902	0.635093
GO:0046651	GO:0042098	2.88752	0.9666	0.965348	0.0252831	2.61094
GO:0046651	GO:0009605	0	0	0	4.99e-05	0.108966
GO:0046651	GO:0045580	2.33013	0.7649	0.761324	0.0058897	0.985035
GO:0046651	GO:0009607	0	0	0		0.0774066
GO:0046651	GO:0051707	0	0	0	0.000282191	0.0789095
GO:0046651	GO:0023051	0	0	0
GO:0046651	GO:0048584	0	0	0	0.00113206	0.355335
GO:0046651	GO:0050671	2.88752	0.944258	0.943035	0.0277983	2.61094
GO:0046651	GO:0042113	2.33013	0.80973	0.805944	0.00580648	1.31049
GO:0046651	GO:0006952	0	0	0	0.000426193	0.149641
GO:0046651	GO:0010646	0.128854	0.0572755	0.0147044	0.000734141	0.124518
GO:0046651	GO:0050778	1.53668	0.588381	0.571281	0.00464943	0.49636
GO:0046651	GO:0002683	1.53668	0.5869	0.569843	0.00489113	1.06569
GO:0046651	GO:0035556	0.286929	0.124016	0.0599617			3.391
GO:0046651	GO:0030097	1.53668	0.591387	0.5742	0.000653655	0.280491	11.4786
GO:0046651	GO:0044419	0	0	0		0.00800901
GO:0046651	GO:1903706	1.53668	0.547957	0.532032
GO:0046651	GO:0045785	0	0	0	0.00160644	0.192982
GO:0046651	GO:0002443	1.53668	0.557355	0.541157	0.00505016	0.655908
GO:0046651	GO:0032496	0	0	0	0.0014409	0.187164
GO:0046651	GO:0051250	2.33013	0.766631	0.763046	0.00752682	1.80528
GO:0046651	GO:0002237	0	0	0		0.209185
GO:0046651	GO:0050866	2.16303	0.726863	0.721869	0.00110466	1.70769
GO:0046651	GO:0002697	1.53668	0.585752	0.568729	0.00320212	0.599685
GO:0046651	GO:0002695	2.20967	0.736941	0.732394	0.00533535	1.74543
GO:0046651	GO:0002764	1.53668	0.562033	0.545699		0.667239
GO:0046651	GO:0007249	0.286929	0.0967273	0.0467676		0.0844508	64.9446
GO:0046651	GO:0031347	0	0	0	0.000279255	0.341581
GO:0046651	GO:0050868	2.33013	0.748729	0.745228	0.00552111	1.83363	52.8835
GO:0046651	GO:0002285	2.33013	0.784492	0.780824	0.00825643	0.95165
GO:0046651	GO:0006954	0	0	0	0.000597338	0.31798	2.09144
GO:0046651	GO:0046634	2.33013	0.748824	0.745323	0.0059157	1.18843
GO:0046651	GO:0048518	0	0	0	0.0018422	0.0993466
GO:0046651	GO:0002286	2.33013	0.750597	0.747087	0.00742747	0.979101
GO:0046651	GO:0030155	0	0	0	0.000681586	0.248168
GO:0046651	GO:0043122	0.286929	0.0951536	0.0460067		0.0859567
GO:0046651	GO:0032612	0.286929	0.0921861	0.0445719	0.00162166	0.443367
GO:0046651	GO:0032652	0.286929	0.0910099	0.0440032	0.0008829	0.460753
GO:0046651	GO:0032729	0.286929	0.0880811	0.0425871	0.00588974	0.565703
GO:0046651	GO:0002449	1.53668	0.53796	0.522326	0.00551469	0.708211
GO:0046651	GO:0002429	1.53668	0.524294	0.509057		0.766394
GO:0046651	GO:0002757	1.53668	0.55808	0.541861		0.622137
GO:0046651	GO:0048534	1.53668	0.595188	0.57789	8.52e-06	0.264782
GO:0032943	GO:0070661	2.8474	0.994496	0.993083	0.018341	2.56766
GO:0032943	GO:0050863	0.286929	0.101542	0.0490957	0.00312433	1.56889
GO:0032943	GO:0006955	0	0	0	0.00187683	0.290703	15.8792
GO:0032943	GO:0023052	0	0	0
GO:0032943	GO:0032944	2.87892	0.98118	0.979883	0.144467	2.60119
GO:0032943	GO:0050670	2.87892	0.979686	0.978391	0.0117965	2.60119
GO:0032943	GO:0007154	0	0	0	0.000631293	0.0549472
GO:0032943	GO:0070663	2.8474	0.974443	0.973058	0.0137496	2.55171
GO:0032943	GO:1903131	0.286929	0.0843732	0.0407944
GO:0032943	GO:1903037	0.286929	0.102288	0.0494562
GO:0032943	GO:0002682	0	0	0	0.00232165	0.501512
GO:0032943	GO:0030098	0.286929	0.102541	0.0495787	0.00249992	0.714656
GO:0032943	GO:0007159	0.286929	0.106659	0.0515696	0.00180857	0.816061
GO:0032943	GO:0002376	0	0	0	0.00126244	0.295077
GO:0032943	GO:0002252	0	0	0	0.000784818	0.45785
GO:0032943	GO:0050867	0.286929	0.102444	0.0495315	0.00165961	1.3771
GO:0032943	GO:0045619	0.286929	0.0960149	0.0464232	0.00222444	1.01701
GO:0032943	GO:0001816	0.286929	0.113514	0.0548838	0.00304985	0.572398
GO:0032943	GO:0002250	0	0	0	0.000676202	0.779883
GO:0032943	GO:0007166	0.286929	0.123472	0.0596985	0.000331247	0.073718	7.63267
GO:0032943	GO:0002684	0	0	0	0.00302857	0.786349
GO:0032943	GO:0002696	0.286929	0.102188	0.0494077	0.00341869	1.40103
GO:0032943	GO:0001817	0.286929	0.112174	0.0542361	0.00196921	0.611047
GO:0032943	GO:1903039	0.286929	0.0983054	0.0475306
GO:0032943	GO:0051716	0	0	0	0.000618714	0.042777
GO:0032943	GO:0050896	0	0	0	0.000236627	0.0593702
GO:0032943	GO:0051251	0.286929	0.101268	0.048963	0.0044139	1.49636
GO:0032943	GO:0022409	0.286929	0.0995364	0.0481258	0.0010595	0.709417	51.0599
GO:0032943	GO:0002521	0.286929	0.106035	0.051268	0.00287808	0.549234
GO:0032943	GO:0030217	0.286929	0.0996894	0.0481998	0.00276215	0.713955
GO:0032943	GO:0048583	0	0	0	0.000416586	0.282374
GO:0032943	GO:0050870	0.286929	0.0975687	0.0471744	0.00349247	1.52649
GO:0032943	GO:0042129	2.87892	0.953068	0.951809	0.0116697	2.60119
GO:0032943	GO:0002366	0.286929	0.101805	0.0492228	0.00598206	0.806572
GO:0032943	GO:0001819	0.286929	0.108038	0.0522363	0.00246408	0.38286	52.8835
GO:0032943	GO:0050776	0	0	0	0.00165012	0.51171	34.0399
GO:0032943	GO:0022407	0.286929	0.104284	0.0504213	0.000552608	0.438403
GO:0032943	GO:0002263	0.286929	0.101899	0.0492679	0.0045099	0.806572
GO:0032943	GO:1902105	0.286929	0.0995989	0.048156
GO:0032943	GO:0042100	2.87892	0.910137	0.908934	0.0100352	2.60119
GO:0032943	GO:0070665	2.8474	0.937533	0.9362	0.0126019	2.53474
GO:0032943	GO:0009966	0.286929	0.125674	0.0607634	0.000210853	0.141757
GO:0032943	GO:0043207	0	0	0
GO:0032943	GO:0032946	2.87892	0.943995	0.942747	0.14476	2.60119
GO:0032943	GO:0032609	0.286929	0.0916902	0.0443322	0.00563854	0.642464
GO:0032943	GO:0032649	0.286929	0.0907531	0.043879	0.00320402	0.632723
GO:0032943	GO:0042098	2.87892	0.965111	0.963835	0.0164763	2.60119
GO:0032943	GO:0009605	0	0	0		0.108559
GO:0032943	GO:0045580	0.286929	0.0943222	0.0456047	0.00227037	0.98136
GO:0032943	GO:0009607	0	0	0		0.0771177
GO:0032943	GO:0051707	0	0	0	0.000464316	0.0786151
GO:0032943	GO:0023051	0	0	0
GO:0032943	GO:0048584	0	0	0	0.00168529	0.354009
GO:0032943	GO:0050671	2.87892	0.942772	0.941526	0.0118068	2.60119
GO:0032943	GO:0042113	0.286929	0.0998585	0.0482815	0.00280103	1.3056
GO:0032943	GO:0006952	0	0	0	0.00031414	0.149082
GO:0032943	GO:0010646	0	0	0	0.000551085	0.124053
GO:0032943	GO:0050778	0	0	0	0.00287065	0.494508	123.395
GO:0032943	GO:0002683	0	0	0	0.00199746	1.06171
GO:0032943	GO:0035556	0.286929	0.124247	0.0600734			11.3033
GO:0032943	GO:0030097	0.286929	0.110607	0.0534783	0.00119632	0.282225	11.4786
GO:0032943	GO:0044419	0	0	0		0.00797912
GO:0032943	GO:1903706	0.286929	0.102472	0.049545
GO:0032943	GO:0045785	0	0	0	0.00125162	0.203572
GO:0032943	GO:0002443	0	0	0	0.0039307	0.65346
GO:0032943	GO:0032496	0	0	0	0.00120072	0.186466	6.66999
GO:0032943	GO:0051250	0.286929	0.0945358	0.045708	0.00286423	1.79854
GO:0032943	GO:0002237	0	0	0		0.208404
GO:0032943	GO:0050866	0.286929	0.096559	0.0466862	0.000471377	1.70132
GO:0032943	GO:0002697	0	0	0	0.00151676	0.597447
GO:0032943	GO:0002695	0.286929	0.0958302	0.0463339	0.0018705	1.73892
GO:0032943	GO:0002764	0.286929	0.105108	0.0508197		0.66475
GO:0032943	GO:0007249	0.286929	0.0968677	0.0468355		0.0841357	77.9335
GO:0032943	GO:0031347	0	0	0		0.340307
GO:0032943	GO:0050868	0.286929	0.0923253	0.0446392	0.00179262	1.82679
GO:0032943	GO:0002285	0.286929	0.0967416	0.0467745	0.00679569	0.948099
GO:0032943	GO:0006954	0	0	0	0.000797471	0.316793	4.18287
GO:0032943	GO:0046634	0.286929	0.092337	0.0446449	0.00175417	1.18399
GO:0032943	GO:0048518	0	0	0	0.00126298	0.0992221
GO:0032943	GO:0002286	0.286929	0.0925559	0.0447507	0.00580411	0.975448
GO:0032943	GO:0030155	0	0	0	0.000677386	0.252393	20.5658
GO:0032943	GO:0043122	0.286929	0.0952894	0.0460724		0.085636
GO:0032943	GO:0032612	0.286929	0.0923136	0.0446336	0.0028165	0.441712
GO:0032943	GO:0032652	0.286929	0.0911342	0.0440633	0.00155816	0.459034
GO:0032943	GO:0032729	0.286929	0.0881975	0.0426434	0.00299826	0.563592
GO:0032943	GO:0002449	0	0	0	0.00402596	0.705568
GO:0032943	GO:0002429	0.286929	0.0980401	0.0474023		0.763535
GO:0032943	GO:0002757	0.286929	0.104368	0.0504617		0.619816
GO:0032943	GO:0048534	0.286929	0.111319	0.0538226		0.266419
GO:0070661	GO:0050863	0.286929	0.102112	0.0493711	0.00613505	1.54867
GO:0070661	GO:0006955	0	0	0	0.00189223	0.286955
GO:0070661	GO:0023052	0	0	0
GO:0070661	GO:0032944	2.8474	0.975679	0.974292	0.0192168	2.56766
GO:0070661	GO:0050670	2.8474	0.974185	0.972801	0.0254301	2.56766
GO:0070661	GO:0007154	0	0	0	0.000816418	0.055722
GO:0070661	GO:0070663	2.8474	0.979726	0.978334	0.0289129	2.56766
GO:0070661	GO:1903131	0.286929	0.084766	0.0409843
GO:0070661	GO:1903037	0.286929	0.102866	0.0497356
GO:0070661	GO:0002682	0	0	0	0.00413349	0.50391
GO:0070661	GO:0030098	0.286929	0.103122	0.0498595	0.00472293	0.705443
GO:0070661	GO:0007159	0.286929	0.107287	0.0518734	0.00221735	0.805541
GO:0070661	GO:0002376	0	0	0	0.00159105	0.295077
GO:0070661	GO:0002252	0	0	0	0.00314956	0.451948
GO:0070661	GO:0050867	0.286929	0.103023	0.0498117	0.00301477	1.35935
GO:0070661	GO:0045619	0.286929	0.0965239	0.0466693	0.00597591	1.0039
GO:0070661	GO:0001816	0.286929	0.114226	0.0552281	0.00275071	0.565019
GO:0070661	GO:0002250	0	0	0	0.00209693	0.769829
GO:0070661	GO:0007166	0.286929	0.124315	0.0601061	0.00132329	0.0741236	15.2653
GO:0070661	GO:0002684	0	0	0	0.00626605	0.776212
GO:0070661	GO:0002696	0.286929	0.102764	0.0496866	0.00697524	1.38297
GO:0070661	GO:0001817	0.286929	0.11287	0.0545723	0.00249565	0.60317
GO:0070661	GO:1903039	0.286929	0.098839	0.0477886
GO:0070661	GO:0051716	0	0	0	0.00061734	0.0439609
GO:0070661	GO:0050896	0	0	0	0.000236751	0.0590675
GO:0070661	GO:0051251	0.286929	0.101834	0.0492369	0.00795201	1.47707
GO:0070661	GO:0022409	0.286929	0.100083	0.0483903	0.00148817	0.700271
GO:0070661	GO:0002521	0.286929	0.106656	0.0515684	0.00521546	0.561418
GO:0070661	GO:0030217	0.286929	0.100238	0.0484651	0.00514541	0.704751
GO:0070661	GO:0048583	0	0	0	0.000538693	0.282277
GO:0070661	GO:0050870	0.286929	0.0980944	0.0474286	0.007151	1.50681
GO:0070661	GO:0042129	2.8474	0.947578	0.946231	0.0246344	2.56766
GO:0070661	GO:0002366	0.286929	0.102378	0.0494995	0.00743171	0.796174
GO:0070661	GO:0001819	0.286929	0.108683	0.0525481	0.00527018	0.377924
GO:0070661	GO:0050776	0	0	0	0.00242098	0.505114
GO:0070661	GO:0022407	0.286929	0.104885	0.0507118	0.000429675	0.432752
GO:0070661	GO:0002263	0.286929	0.102472	0.0495452	0.00498584	0.796174
GO:0070661	GO:1902105	0.286929	0.100147	0.0484209
GO:0070661	GO:0042100	2.8474	0.90468	0.903395	0.0220597	2.56766
GO:0070661	GO:0070665	2.8474	0.942423	0.941083	0.0289129	2.56766
GO:0070661	GO:0009966	0.286929	0.126548	0.0611858	0.000523705	0.146779
GO:0070661	GO:0043207	0	0	0
GO:0070661	GO:0032946	2.8474	0.93851	0.937176	0.0203461	2.56766
GO:0070661	GO:0032609	0.286929	0.0921543	0.0445566	0.00404943	0.634181
GO:0070661	GO:0032649	0.286929	0.0912077	0.0440988	0.00356251	0.624566
GO:0070661	GO:0042098	2.8474	0.959615	0.958251	0.0247883	2.56766
GO:0070661	GO:0009605	0	0	0	5.21e-05	0.10716
GO:0070661	GO:0045580	0.286929	0.0948133	0.0458422	0.00592609	0.968708
GO:0070661	GO:0009607	0	0	0		0.0761236
GO:0070661	GO:0051707	0	0	0	0.00029503	0.0776016
GO:0070661	GO:0023051	0	0	0
GO:0070661	GO:0048584	0	0	0	0.00135265	0.357042
GO:0070661	GO:0050671	2.8474	0.937288	0.935956	0.0272946	2.56766
GO:0070661	GO:0042113	0.286929	0.100409	0.0485478	0.00577151	1.28877
GO:0070661	GO:0006952	0	0	0	0.000469493	0.14716
GO:0070661	GO:0010646	0	0	0	0.000858607	0.127879
GO:0070661	GO:0050778	0	0	0	0.00473453	0.488133
GO:0070661	GO:0002683	0	0	0	0.00480961	1.04802
GO:0070661	GO:0035556	0.286929	0.125101	0.0604861
GO:0070661	GO:0030097	0.286929	0.111283	0.0538052	0.00104229	0.288193
GO:0070661	GO:0044419	0	0	0		0.00787626
GO:0070661	GO:1903706	0.286929	0.103052	0.0498254
GO:0070661	GO:0045785	0	0	0	0.0018051	0.200947
GO:0070661	GO:0002443	0	0	0	0.0053682	0.645036
GO:0070661	GO:0032496	0	0	0	0.00141968	0.184062
GO:0070661	GO:0051250	0.286929	0.0950292	0.0459466	0.00727244	1.77535
GO:0070661	GO:0002237	0	0	0		0.205718
GO:0070661	GO:0050866	0.286929	0.0970738	0.0469351	0.00115244	1.67939
GO:0070661	GO:0002697	0	0	0	0.00334781	0.589745
GO:0070661	GO:0002695	0.286929	0.0963373	0.046579	0.00600519	1.7165
GO:0070661	GO:0002764	0.286929	0.105718	0.0511148		0.65618
GO:0070661	GO:0007249	0.286929	0.0973858	0.047086		0.083051	51.9557
GO:0070661	GO:0031347	0	0	0	0.000318502	0.33592
GO:0070661	GO:0050868	0.286929	0.0927958	0.0448667	0.00556677	1.80324
GO:0070661	GO:0002285	0.286929	0.0972583	0.0470244	0.00731646	0.935876
GO:0070661	GO:0006954	0	0	0	0.000668753	0.31271
GO:0070661	GO:0046634	0.286929	0.0928077	0.0448725	0.00618486	1.16873
GO:0070661	GO:0048518	0	0	0	0.00196446	0.0996442
GO:0070661	GO:0002286	0.286929	0.0930288	0.0449794	0.00732498	0.962873
GO:0070661	GO:0030155	0	0	0	0.000807609	0.249139
GO:0070661	GO:0043122	0.286929	0.0957908	0.0463148		0.084532
GO:0070661	GO:0032612	0.286929	0.092784	0.044861	0.00169174	0.436018
GO:0070661	GO:0032652	0.286929	0.0915927	0.044285	0.00102729	0.453117
GO:0070661	GO:0032729	0.286929	0.0886268	0.042851	0.00626388	0.556327
GO:0070661	GO:0002449	0	0	0	0.00513596	0.696472
GO:0070661	GO:0002429	0.286929	0.0985709	0.047659		0.753692
GO:0070661	GO:0002757	0.286929	0.104969	0.0507526		0.611825
GO:0070661	GO:0048534	0.286929	0.112004	0.0541537	8.91e-06	0.272053
GO:0050863	GO:0006955	1.53668	0.669283	0.649833	0.00196452	0.315227	31.7584
GO:0050863	GO:0023052	0	0	0			493.579
GO:0050863	GO:0032944	0.740301	0.256966	0.210238	0.0261968	2.23838
GO:0050863	GO:0050670	2.57816	0.893519	0.891159	0.0391133	2.2446
GO:0050863	GO:0007154	0.128854	0.0650003	0.0166876	0.00109924	0.0544716
GO:0050863	GO:0070663	0.740301	0.258046	0.211122	0.0368057	2.19581
GO:0050863	GO:1903131	1.53668	0.459053	0.445712
GO:0050863	GO:1903037	2.7313	0.992515	0.990672
GO:0050863	GO:0002682	1.87132	0.80594	0.795101	0.0292698	0.687495
GO:0050863	GO:0030098	2.33013	0.848871	0.844902	0.00557321	1.13289
GO:0050863	GO:0007159	2.50139	0.948595	0.945605	0.00264953	0.590802	75.9352
GO:0050863	GO:0002376	1.53668	0.713213	0.692486	0.00178446	0.295077	66.1043
GO:0050863	GO:0002252	1.53668	0.629082	0.6108	0.005763	0.442401
GO:0050863	GO:0050867	2.48689	0.905103	0.902153	0.0328334	2.0063
GO:0050863	GO:0045619	2.57816	0.878368	0.876048	0.0296514	2.45084
GO:0050863	GO:0001816	0.286929	0.115955	0.0560639	0.00282339	0.617028	77.9335
GO:0050863	GO:0002250	1.53668	0.573452	0.556787	0.00410203	0.881343	190.38
GO:0050863	GO:0007166	0.740301	0.326033	0.266746	0.0024394	0.0810036	41.9797
GO:0050863	GO:0002684	1.87132	0.763913	0.753639	0.0492241	1.06991
GO:0050863	GO:0002696	2.51318	0.912341	0.909542	0.0716856	2.04116
GO:0050863	GO:0001817	0.658768	0.263015	0.20531	0.0126838	0.688145	82.2632
GO:0050863	GO:1903039	2.7313	0.953152	0.951382
GO:0050863	GO:0051716	0.128854	0.0680286	0.017465	0.000632247	0.0197462
GO:0050863	GO:0050896	0	0	0	0.000241802	0.0552804
GO:0050863	GO:0051251	2.57816	0.927344	0.924895	0.0758432	2.1744
GO:0050863	GO:0022409	2.62392	0.927361	0.925156	0.00555718	0.846654
GO:0050863	GO:0002521	1.53668	0.579275	0.56244	0.0048925	0.845533
GO:0050863	GO:0030217	2.55384	0.904008	0.901483	0.00863528	1.34593	140.415
GO:0050863	GO:0048583	0.658768	0.310889	0.242681	0.00345288	0.328852
GO:0050863	GO:0050870	2.7725	0.960145	0.958524	0.0839752	2.73917	201.919
GO:0050863	GO:0042129	2.7725	0.934296	0.932718	0.0519381	2.73917
GO:0050863	GO:0002366	2.20967	0.7991	0.794169	0.0116032	0.913058	592.295
GO:0050863	GO:0001819	0.658768	0.253119	0.197585	0.0284922	0.403169
GO:0050863	GO:0050776	1.87132	0.766267	0.755961	0.0151126	0.628663	25.53
GO:0050863	GO:0022407	2.62392	0.972467	0.970155	0.00322053	0.523213
GO:0050863	GO:0002263	2.16303	0.782963	0.777584	0.00868381	0.913058
GO:0050863	GO:1902105	1.87132	0.661796	0.652896
GO:0050863	GO:0042100	2.33013	0.749247	0.745743	0.00386489	1.18451	63.4602
GO:0050863	GO:0070665	0.740301	0.248098	0.202983	0.045853	2.17934
GO:0050863	GO:0009966	0.740301	0.331987	0.271617	0.00377321	0.13675
GO:0050863	GO:0043207	0	0	0
GO:0050863	GO:0032946	0.740301	0.247055	0.202129	0.036156	2.23648
GO:0050863	GO:0032609	0.286929	0.0932763	0.045099	0.00427911	0.808552	56.9514
GO:0050863	GO:0032649	0.658768	0.211929	0.165432	0.0203	0.814349
GO:0050863	GO:0042098	2.55384	0.871683	0.869248	0.00903583	2.01347	23.8829
GO:0050863	GO:0009605	0	0	0	7.57e-05	0.0772017
GO:0050863	GO:0045580	2.7725	0.927628	0.926061	0.0424948	2.73917
GO:0050863	GO:0009607	0	0	0		0.0644512
GO:0050863	GO:0051707	0	0	0	0.000270597	0.0639044
GO:0050863	GO:0023051	0.658768	0.300615	0.234661
GO:0050863	GO:0048584	0.658768	0.288184	0.224957	0.011786	0.424113
GO:0050863	GO:0050671	2.57816	0.859254	0.856985	0.0466152	2.24489
GO:0050863	GO:0042113	2.33013	0.826243	0.822379	0.00662908	0.842823	84.1328
GO:0050863	GO:0006952	0	0	0	0.000732305	0.141699
GO:0050863	GO:0010646	0.740301	0.337696	0.276288	0.00460966	0.118232
GO:0050863	GO:0050778	1.87132	0.732643	0.72279	0.0297055	0.61388
GO:0050863	GO:0002683	1.87132	0.730758	0.72093	0.0344411	1.41351
GO:0050863	GO:0035556	0.740301	0.328128	0.26846			30.519
GO:0050863	GO:0030097	1.53668	0.604772	0.587196	0.000406511	0.421637	34.4357
GO:0050863	GO:0044419	0	0	0		0.00840238
GO:0050863	GO:1903706	1.87132	0.681254	0.672092
GO:0050863	GO:0045785	2.42309	0.885289	0.881947	0.0120355	0.21437	39.6626
GO:0050863	GO:0002443	1.53668	0.569228	0.552686	0.00741533	0.661486
GO:0050863	GO:0032496	0	0	0	0.00113617	0.058907
GO:0050863	GO:0051250	2.57816	0.864596	0.862312	0.0629172	2.2696
GO:0050863	GO:0002237	0	0	0	0.00335901	0.113794	26.4417
GO:0050863	GO:0050866	2.48689	0.852163	0.849386	0.012203	2.14692
GO:0050863	GO:0002697	1.87132	0.729297	0.719489	0.0278444	0.61462
GO:0050863	GO:0002695	2.51318	0.854553	0.851932	0.05349	2.19437
GO:0050863	GO:0002764	1.87132	0.69913	0.689728		0.730447
GO:0050863	GO:0007249	0.740301	0.254498	0.208219		0.132898	51.9557
GO:0050863	GO:0031347	0.658768	0.265693	0.207401	0.00298076	0.370715
GO:0050863	GO:0050868	2.7725	0.907647	0.906115	0.0839752	2.73917	158.65
GO:0050863	GO:0002285	2.33013	0.799981	0.796241	0.00978666	1.10079
GO:0050863	GO:0006954	0	0	0	0.000930515	0.247903	25.0972
GO:0050863	GO:0046634	2.7725	0.907764	0.906232	0.0839752	2.73917
GO:0050863	GO:0048518	0.658768	0.337028	0.263085	0.00882747	0.120041
GO:0050863	GO:0002286	2.55384	0.83819	0.835848	0.0156497	1.14132
GO:0050863	GO:0030155	2.42309	0.93275	0.929229	0.00474109	0.265781	30.8487
GO:0050863	GO:0043122	0.740301	0.250277	0.204766		0.112723	30.8487
GO:0050863	GO:0032612	0.286929	0.0939215	0.045411
GO:0050863	GO:0032652	0.658768	0.212835	0.166139
GO:0050863	GO:0032729	0.658768	0.205862	0.160696	0.0372081	0.502182	25.9778
GO:0050863	GO:0002449	1.53668	0.549013	0.533058	0.00736864	0.713275
GO:0050863	GO:0002429	1.87132	0.651247	0.642488		0.899431
GO:0050863	GO:0002757	1.87132	0.694108	0.684773		0.716893
GO:0050863	GO:0048534	1.53668	0.608747	0.591056	8.62e-06	0.398023
GO:0006955	GO:0023052	0	0	0			52.9307
GO:0006955	GO:0032944	0	0	0	0.00179793	0.325724
GO:0006955	GO:0050670	1.53668	0.637914	0.619376	0.00204523	0.326629
GO:0006955	GO:0007154	0	0	0	0.000375476	0.0408659	1.93649
GO:0006955	GO:0070663	0	0	0	0.00189569	0.319529
GO:0006955	GO:1903131	1.53668	0.535239	0.519684
GO:0006955	GO:1903037	0	0	0
GO:0006955	GO:0002682	1.53668	0.8327	0.8085	0.00218582	0.319327
GO:0006955	GO:0030098	1.53668	0.677405	0.657718	0.00111605	0.265237	4.3307
GO:0006955	GO:0007159	0	0	0	0.000749505	0.164687	14.2506
GO:0006955	GO:0002376	1.53668	0.915726	0.889113	0.00111773	0.295077	5.67115
GO:0006955	GO:0002252	1.53668	0.781529	0.758817	0.00552885	0.579244
GO:0006955	GO:0050867	0	0	0	0.00102328	0.347326	23.8188
GO:0006955	GO:0045619	1.53668	0.625002	0.606838	0.00143577	0.337529	10.5861
GO:0006955	GO:0001816	0	0	0	0.00157557	0.245123	10.029
GO:0006955	GO:0002250	1.81952	0.825849	0.813335	0.0111716	0.579244	19.0551
GO:0006955	GO:0007166	0.797598	0.444555	0.373707	0.000494219	0.0545495	12.4415
GO:0006955	GO:0002684	1.53668	0.778791	0.756158	0.00223254	0.44972
GO:0006955	GO:0002696	1.53668	0.674525	0.654923	0.0020334	0.351125
GO:0006955	GO:0001817	0	0	0	0.00157611	0.274031	17.6436
GO:0006955	GO:1903039	0	0	0
GO:0006955	GO:0051716	0.797598	0.562628	0.472963	0.000734868	0.0437141
GO:0006955	GO:0050896	0.797598	0.609523	0.512384	0.000351061	0.0837432	0.538279
GO:0006955	GO:0051251	1.53668	0.667058	0.647673	0.00217881	0.337992
GO:0006955	GO:0022409	0	0	0	0.000328085	0.0737219	5.47559
GO:0006955	GO:0002521	1.53668	0.706105	0.685584	0.000977279	0.214811
GO:0006955	GO:0030217	1.53668	0.654315	0.6353	0.00135169	0.27906	12.3201
GO:0006955	GO:0048583	0.797598	0.485601	0.408212	0.000963915	0.289888
GO:0006955	GO:0050870	1.53668	0.637338	0.618816	0.00211644	0.324681	31.7584
GO:0006955	GO:0042129	1.53668	0.616897	0.598969	0.00216993	0.338411	9.07384
GO:0006955	GO:0002366	1.81952	0.794997	0.782951	0.0111561	0.579244	31.7584
GO:0006955	GO:0001819	0	0	0	0.0020593	0.361087	7.93961
GO:0006955	GO:0050776	1.81952	0.925665	0.911639	0.0111652	0.579244	18.617
GO:0006955	GO:0022407	0	0	0	0.000294113	0.0715919	5.95471
GO:0006955	GO:0002263	1.81952	0.795895	0.783836	0.0111588	0.579244
GO:0006955	GO:1902105	1.53668	0.653587	0.634592
GO:0006955	GO:0042100	1.53668	0.583519	0.566561	0.0014758	0.366333	12.2497
GO:0006955	GO:0070665	0	0	0	0.00216295	0.32556
GO:0006955	GO:0009966	0.797598	0.454881	0.382387	0.000299853	0.0777034	3.68625
GO:0006955	GO:0043207	0.797598	0.431114	0.362408
GO:0006955	GO:0032946	0	0	0	0.00211736	0.334096	5.29307
GO:0006955	GO:0032609	0	0	0	0.0024972	0.439667	21.9866
GO:0006955	GO:0032649	0	0	0	0.00235978	0.457916	3.9698
GO:0006955	GO:0042098	1.53668	0.626375	0.608171	0.00218158	0.30241	8.19573
GO:0006955	GO:0009605	0.797598	0.477731	0.401596	0.00020117	0.074093
GO:0006955	GO:0045580	1.53668	0.611659	0.593883	0.00165214	0.337015	7.93961
GO:0006955	GO:0009607	0.797598	0.432914	0.363921	0.00289201	0.236877
GO:0006955	GO:0051707	0.797598	0.43104	0.362346	0.00212674	0.258295	4.41089
GO:0006955	GO:0023051	0	0	0			11.9094
GO:0006955	GO:0048584	0.797598	0.440797	0.370548	0.0015656	0.390161
GO:0006955	GO:0050671	1.53668	0.608834	0.59114	0.00222712	0.335352	11.1155
GO:0006955	GO:0042113	1.53668	0.655676	0.636621	0.00154898	0.333065	15.1574
GO:0006955	GO:0006952	0.797598	0.455075	0.382551	0.00320425	0.264292	3.5764
GO:0006955	GO:0010646	0	0	0	0.000449207	0.0638165
GO:0006955	GO:0050778	1.81952	0.875732	0.862463	0.0111549	0.579244	5.29307
GO:0006955	GO:0002683	1.53668	0.737263	0.715837	0.00203689	0.435699	7.93961
GO:0006955	GO:0035556	0.797598	0.448178	0.376752			6.6426
GO:0006955	GO:0030097	1.53668	0.744357	0.722725	0.000210868	0.125694	7.87806
GO:0006955	GO:0044419	0	0	0		0.0728497
GO:0006955	GO:1903706	1.53668	0.676837	0.657167
GO:0006955	GO:0045785	0	0	0	0.000532916	0.0654797	9.07384
GO:0006955	GO:0002443	1.53668	0.691234	0.671145	0.00270167	0.579244
GO:0006955	GO:0032496	0.797598	0.337728	0.283905	0.00330584	0.170244	8.58336
GO:0006955	GO:0051250	1.53668	0.613338	0.595513	0.00182504	0.347546	5.29307
GO:0006955	GO:0002237	0.797598	0.344169	0.289319	0.00490816	0.225166	13.6108
GO:0006955	GO:0050866	0	0	0	0.000537771	0.331891
GO:0006955	GO:0002697	1.53668	0.735453	0.71408	0.00616455	0.579244
GO:0006955	GO:0002695	1.53668	0.623541	0.60542	0.00156788	0.339226
GO:0006955	GO:0002764	1.81952	0.826999	0.814468	0.0111549	0.579244
GO:0006955	GO:0007249	0.797598	0.327909	0.275651		0.13115	59.6167
GO:0006955	GO:0031347	0.797598	0.398213	0.33475	0.00289795	0.43378
GO:0006955	GO:0050868	1.53668	0.59605	0.578727	0.00162565	0.344893	6.80538
GO:0006955	GO:0002285	1.81952	0.746858	0.735541	0.0111562	0.579244
GO:0006955	GO:0006954	0.797598	0.373104	0.313643	0.00248545	0.213576	13.457
GO:0006955	GO:0046634	1.53668	0.596141	0.578816	0.00155199	0.331567
GO:0006955	GO:0048518	0	0	0	0.000564387	0.0649696
GO:0006955	GO:0002286	1.81952	0.707884	0.697158	0.011157	0.579244	3.17584
GO:0006955	GO:0030155	0	0	0	0.000454138	0.0860263	6.61634
GO:0006955	GO:0043122	0.797598	0.321426	0.270201		0.154942	10.5861
GO:0006955	GO:0032612	0	0	0	0.00103604	0.13115
GO:0006955	GO:0032652	0	0	0	0.00101669	0.124935
GO:0006955	GO:0032729	0	0	0	0.00286723	0.453741	9.47182
GO:0006955	GO:0002449	1.53668	0.661649	0.642421	0.00290262	0.579244
GO:0006955	GO:0002429	1.81952	0.759098	0.747595		0.579244
GO:0006955	GO:0002757	1.81952	0.819783	0.807361		0.579244
GO:0006955	GO:0048534	1.53668	0.750389	0.728581	1.15e-06	0.122454
GO:0023052	GO:0032944	0	0	0
GO:0023052	GO:0050670	0	0	0
GO:0023052	GO:0007154	0	0	0
GO:0023052	GO:0070663	0	0	0
GO:0023052	GO:1903131	0	0	0
GO:0023052	GO:1903037	0	0	0
GO:0023052	GO:0002682	0	0	0
GO:0023052	GO:0030098	0	0	0
GO:0023052	GO:0007159	0	0	0			50.6235
GO:0023052	GO:0002376	0	0	0
GO:0023052	GO:0002252	0	0	0
GO:0023052	GO:0050867	0	0	0			493.579
GO:0023052	GO:0045619	0	0	0
GO:0023052	GO:0001816	0	0	0			51.9557
GO:0023052	GO:0002250	0	0	0
GO:0023052	GO:0007166	1.23173	0.821017	0.772865			20.3538
GO:0023052	GO:0002684	0	0	0
GO:0023052	GO:0002696	0	0	0
GO:0023052	GO:0001817	0	0	0
GO:0023052	GO:1903039	0	0	0
GO:0023052	GO:0051716	0	0	0
GO:0023052	GO:0050896	0	0	0
GO:0023052	GO:0051251	0	0	0
GO:0023052	GO:0022409	0	0	0
GO:0023052	GO:0002521	0	0	0
GO:0023052	GO:0030217	0	0	0			34.0399
GO:0023052	GO:0048583	0	0	0
GO:0023052	GO:0050870	0	0	0			59.8278
GO:0023052	GO:0042129	0	0	0
GO:0023052	GO:0002366	0	0	0
GO:0023052	GO:0001819	0	0	0
GO:0023052	GO:0050776	0	0	0
GO:0023052	GO:0022407	0	0	0
GO:0023052	GO:0002263	0	0	0
GO:0023052	GO:1902105	0	0	0
GO:0023052	GO:0042100	0	0	0
GO:0023052	GO:0070665	0	0	0
GO:0023052	GO:0009966	1.23173	0.843927	0.794431
GO:0023052	GO:0043207	0	0	0
GO:0023052	GO:0032946	0	0	0
GO:0023052	GO:0032609	0	0	0
GO:0023052	GO:0032649	0	0	0
GO:0023052	GO:0042098	0	0	0			63.6876
GO:0023052	GO:0009605	0	0	0
GO:0023052	GO:0045580	0	0	0
GO:0023052	GO:0009607	0	0	0
GO:0023052	GO:0051707	0	0	0
GO:0023052	GO:0023051	1.23173	0.866793	0.815956
GO:0023052	GO:0048584	0	0	0
GO:0023052	GO:0050671	0	0	0
GO:0023052	GO:0042113	0	0	0
GO:0023052	GO:0006952	0	0	0
GO:0023052	GO:0010646	0	0	0
GO:0023052	GO:0050778	0	0	0
GO:0023052	GO:0002683	0	0	0
GO:0023052	GO:0035556	1.23173	0.829031	0.780408			3.01422
GO:0023052	GO:0030097	0	0	0
GO:0023052	GO:0044419	0	0	0
GO:0023052	GO:1903706	0	0	0
GO:0023052	GO:0045785	0	0	0			35.2556
GO:0023052	GO:0002443	0	0	0
GO:0023052	GO:0032496	0	0	0			17.7866
GO:0023052	GO:0051250	0	0	0
GO:0023052	GO:0002237	0	0	0
GO:0023052	GO:0050866	0	0	0
GO:0023052	GO:0002697	0	0	0
GO:0023052	GO:0002695	0	0	0
GO:0023052	GO:0002764	1.23173	0.646153	0.608256
GO:0023052	GO:0007249	1.23173	0.575985	0.542204
GO:0023052	GO:0031347	0	0	0
GO:0023052	GO:0050868	0	0	0
GO:0023052	GO:0002285	0	0	0
GO:0023052	GO:0006954	0	0	0			55.7716
GO:0023052	GO:0046634	0	0	0
GO:0023052	GO:0048518	0	0	0
GO:0023052	GO:0002286	0	0	0
GO:0023052	GO:0030155	0	0	0			27.4211
GO:0023052	GO:0043122	1.23173	0.563068	0.530044
GO:0023052	GO:0032612	0	0	0
GO:0023052	GO:0032652	0	0	0
GO:0023052	GO:0032729	0	0	0
GO:0023052	GO:0002449	0	0	0
GO:0023052	GO:0002429	1.23173	0.585686	0.551336
GO:0023052	GO:0002757	1.23173	0.639655	0.602139
GO:0023052	GO:0048534	0	0	0
GO:0032944	GO:0050670	2.98936	0.998506	0.997482	0.0989109	3.86216
GO:0032944	GO:0007154	0.128854	0.0616294	0.0158222	0.00109738	0.0615065
GO:0032944	GO:0070663	2.96524	0.99595	0.994871	0.115287	3.7887
GO:0032944	GO:1903131	0.286929	0.0830251	0.0401426
GO:0032944	GO:1903037	0.658768	0.230312	0.179782
GO:0032944	GO:0002682	0.658768	0.27106	0.21159	0.0194665	0.687495
GO:0032944	GO:0030098	0.286929	0.100557	0.0486192	0.00350469	0.741626
GO:0032944	GO:0007159	0.286929	0.104514	0.0505323	0.00285202	0.833015
GO:0032944	GO:0002376	0	0	0	0.00118679	0.295077
GO:0032944	GO:0002252	0	0	0	0.0026322	0.530393
GO:0032944	GO:0050867	0.740301	0.259203	0.212068	0.0139154	1.97139
GO:0032944	GO:0045619	0.740301	0.243232	0.199002	0.0186514	1.37934
GO:0032944	GO:0001816	0.286929	0.111087	0.0537104	0.00367541	0.70404
GO:0032944	GO:0002250	0	0	0	0.00128859	0.924942
GO:0032944	GO:0007166	0.740301	0.311173	0.254588	0.00176745	0.0849798
GO:0032944	GO:0002684	0.658768	0.257525	0.201024	0.0253938	1.06747
GO:0032944	GO:0002696	0.740301	0.258568	0.211549	0.0286648	2.00564
GO:0032944	GO:0001817	0.658768	0.252101	0.196791	0.0165114	0.793854
GO:0032944	GO:1903039	0.658768	0.221511	0.172912
GO:0032944	GO:0051716	0.128854	0.0643451	0.0165194	0.000639587	0.0243615
GO:0032944	GO:0050896	0	0	0	0.000244609	0.0582259
GO:0032944	GO:0051251	0.740301	0.256285	0.209681	0.0370095	2.14211
GO:0032944	GO:0022409	0.658768	0.224233	0.175037	0.00888368	1.05332
GO:0032944	GO:0002521	0.286929	0.103915	0.0502427	0.00407265	0.583671
GO:0032944	GO:0030217	0.286929	0.0978128	0.0472925	0.00386535	0.748711
GO:0032944	GO:0048583	0.658768	0.295755	0.230867	0.00349297	0.364187
GO:0032944	GO:0050870	0.740301	0.247095	0.202163	0.0292835	2.16484
GO:0032944	GO:0042129	2.98936	0.971863	0.970867	0.0978476	3.86216
GO:0032944	GO:0002366	0.286929	0.0998489	0.0482769	0.00654788	0.568845
GO:0032944	GO:0001819	0.658768	0.242995	0.189682	0.0206607	0.351105
GO:0032944	GO:0050776	0.658768	0.258284	0.201617	0.0138358	0.659212
GO:0032944	GO:0022407	0.658768	0.234718	0.183221	0.00463348	0.650926
GO:0032944	GO:0002263	0.286929	0.0999388	0.0483203	0.00495646	0.568845
GO:0032944	GO:1902105	0.740301	0.25214	0.20629
GO:0032944	GO:0042100	2.87892	0.894521	0.893339	0.00972637	2.6722
GO:0032944	GO:0070665	2.96524	0.958899	0.95786	0.105664	3.76349
GO:0032944	GO:0009966	0.740301	0.316593	0.259022	0.00176795	0.157489
GO:0032944	GO:0043207	0	0	0
GO:0032944	GO:0032946	2.98936	0.962776	0.961789	1.21377	3.86216
GO:0032944	GO:0032609	0.286929	0.0901003	0.0435635	0.00566294	0.860843
GO:0032944	GO:0032649	0.658768	0.204786	0.159856	0.0268649	0.835062
GO:0032944	GO:0042098	2.87892	0.947569	0.946317	0.0169883	2.80884
GO:0032944	GO:0009605	0	0	0		0.103619
GO:0032944	GO:0045580	0.740301	0.23902	0.195556	0.0190365	1.29909
GO:0032944	GO:0009607	0	0	0		0.070882
GO:0032944	GO:0051707	0	0	0	0.000648862	0.0716732
GO:0032944	GO:0023051	0.658768	0.286442	0.223597
GO:0032944	GO:0048584	0.658768	0.275133	0.21477	0.0141308	0.438016
GO:0032944	GO:0050671	2.98936	0.96155	0.960565	0.0989969	3.86216
GO:0032944	GO:0042113	0.286929	0.0979756	0.0473712	0.00260955	1.38889
GO:0032944	GO:0006952	0	0	0		0.165295
GO:0032944	GO:0010646	0.740301	0.32178	0.263266	0.00462071	0.142223
GO:0032944	GO:0050778	0.658768	0.247412	0.193131	0.0240697	0.614842
GO:0032944	GO:0002683	0.658768	0.246802	0.192654	0.0167482	1.48631
GO:0032944	GO:0035556	0.740301	0.313081	0.256149
GO:0032944	GO:0030097	0.286929	0.108301	0.0523637	0.00179706	0.291055
GO:0032944	GO:0044419	0	0	0
GO:0032944	GO:1903706	0.658768	0.230718	0.180099
GO:0032944	GO:0045785	0.658768	0.231513	0.180719	0.0104945	0.302256
GO:0032944	GO:0002443	0	0	0	0.00400572	0.763669
GO:0032944	GO:0032496	0	0	0	0.00119081	0.0969001
GO:0032944	GO:0051250	0.740301	0.239552	0.195991	0.0240158	2.62627
GO:0032944	GO:0002237	0	0	0		0.148985
GO:0032944	GO:0050866	0.740301	0.244585	0.200109	0.00395238	2.48431
GO:0032944	GO:0002697	0.658768	0.246328	0.192284	0.0127177	0.75742
GO:0032944	GO:0002695	0.740301	0.242772	0.198626	0.0156836	2.53921
GO:0032944	GO:0002764	0.740301	0.265811	0.217475		0.901171
GO:0032944	GO:0007249	0.740301	0.245353	0.200737		0.0832811
GO:0032944	GO:0031347	0.658768	0.254561	0.198711		0.482044
GO:0032944	GO:0050868	0.740301	0.234048	0.191488	0.0150307	2.65339
GO:0032944	GO:0002285	0.286929	0.0949733	0.0459196	0.00701515	0.649709
GO:0032944	GO:0006954	0	0	0	0.000967607	0.353852
GO:0032944	GO:0046634	0.740301	0.234077	0.191512	0.0147083	1.75795
GO:0032944	GO:0048518	0.658768	0.319315	0.249258	0.0105897	0.121001
GO:0032944	GO:0002286	0.286929	0.0909361	0.0439675	0.00693029	0.603463
GO:0032944	GO:0030155	0.658768	0.243427	0.19002	0.00567972	0.374744
GO:0032944	GO:0043122	0.740301	0.241427	0.197525		0.111256
GO:0032944	GO:0032612	0.286929	0.0907022	0.0438544
GO:0032944	GO:0032652	0.658768	0.205631	0.160516
GO:0032944	GO:0032729	0.658768	0.199115	0.15543	0.0251396	0.643693
GO:0032944	GO:0002449	0	0	0	0.00389648	0.81713
GO:0032944	GO:0002429	0.740301	0.248267	0.203121		1.0376
GO:0032944	GO:0002757	0.740301	0.263975	0.215973		0.829761
GO:0032944	GO:0048534	0.286929	0.108984	0.0526937		0.274755
GO:0050670	GO:0007154	0.128854	0.0614978	0.0157884	0.00111225	0.0616773
GO:0050670	GO:0070663	2.96524	0.994456	0.993379	0.152561	3.7887
GO:0050670	GO:1903131	1.53668	0.444075	0.431169
GO:0050670	GO:1903037	0.658768	0.229952	0.179501
GO:0050670	GO:0002682	1.87132	0.768568	0.758232	0.0262587	0.687495
GO:0050670	GO:0030098	2.33013	0.815335	0.811523	0.00762093	0.743686
GO:0050670	GO:0007159	0.286929	0.104344	0.0504501	0.00233621	0.835329
GO:0050670	GO:0002376	1.53668	0.6777	0.658005	0.00160089	0.295077
GO:0050670	GO:0002252	1.53668	0.60129	0.583815	0.00422791	0.531867
GO:0050670	GO:0050867	2.48689	0.869379	0.866545	0.0185752	1.97686
GO:0050670	GO:0045619	2.57816	0.845833	0.843598	0.04054	1.38317
GO:0050670	GO:0001816	0.286929	0.110895	0.0536175	0.00330227	0.705995
GO:0050670	GO:0002250	1.53668	0.550268	0.534276	0.00323636	0.927511
GO:0050670	GO:0007166	0.740301	0.310589	0.25411	0.00254397	0.0852158
GO:0050670	GO:0002684	1.87132	0.730256	0.720435	0.0387693	1.07043
GO:0050670	GO:0002696	2.51318	0.876419	0.87373	0.0416493	2.01121
GO:0050670	GO:0001817	0.658768	0.25167	0.196455	0.0148351	0.796059
GO:0050670	GO:1903039	0.658768	0.221178	0.172652
GO:0050670	GO:0051716	0.128854	0.0642016	0.0164826	0.000601865	0.0244291
GO:0050670	GO:0050896	0	0	0	0.000230183	0.0583876
GO:0050670	GO:0051251	2.57816	0.891154	0.8888	0.0498576	2.14806
GO:0050670	GO:0022409	0.658768	0.223892	0.174771	0.00778319	1.05624
GO:0050670	GO:0002521	1.53668	0.555627	0.539479	0.00621911	0.581141
GO:0050670	GO:0030217	2.33013	0.79312	0.789411	0.00762438	0.75079
GO:0050670	GO:0048583	0.658768	0.295162	0.230404	0.00328696	0.365199
GO:0050670	GO:0050870	2.57816	0.859248	0.856978	0.0442312	2.17086
GO:0050670	GO:0042129	2.99831	0.973357	0.972379	0.158192	3.87289
GO:0050670	GO:0002366	2.20967	0.767752	0.763015	0.00803888	0.570425
GO:0050670	GO:0001819	0.658768	0.242594	0.18937	0.0311973	0.352081
GO:0050670	GO:0050776	1.87132	0.732406	0.722556	0.0157389	0.661043
GO:0050670	GO:0022407	0.658768	0.234344	0.18293	0.00279091	0.652734
GO:0050670	GO:0002263	2.16303	0.752221	0.747053	0.0059397	0.570425
GO:0050670	GO:1902105	1.87132	0.636386	0.627827
GO:0050670	GO:0042100	2.88752	0.895948	0.894787	0.0253099	2.67962
GO:0050670	GO:0070665	2.96524	0.957514	0.956477	0.166065	3.75981
GO:0050670	GO:0009966	0.740301	0.315988	0.258528	0.00311307	0.157926
GO:0050670	GO:0043207	0	0	0
GO:0050670	GO:0032946	2.98936	0.961391	0.960405	0.115979	3.85838
GO:0050670	GO:0032609	0.286929	0.0899739	0.0435023	0.0047035	0.863234
GO:0050670	GO:0032649	0.658768	0.204501	0.159634	0.0223133	0.837381
GO:0050670	GO:0042098	2.88752	0.949003	0.947773	0.0274652	2.81665
GO:0050670	GO:0009605	0	0	0		0.103907
GO:0050670	GO:0045580	2.57816	0.831207	0.829012	0.0375261	1.3027
GO:0050670	GO:0009607	0	0	0		0.0710789
GO:0050670	GO:0051707	0	0	0	9.47e-05	0.0718723
GO:0050670	GO:0023051	0.658768	0.285885	0.223163
GO:0050670	GO:0048584	0.658768	0.27462	0.214369	0.00722183	0.439233
GO:0050670	GO:0050671	2.99831	0.963043	0.962076	0.176419	3.87289
GO:0050670	GO:0042113	2.33013	0.794437	0.790723	0.00691418	1.39275
GO:0050670	GO:0006952	0	0	0	0.000411141	0.165754
GO:0050670	GO:0010646	0.740301	0.321155	0.262755	0.00470319	0.142618
GO:0050670	GO:0050778	1.87132	0.701629	0.692193	0.0296603	0.61655
GO:0050670	GO:0002683	1.87132	0.699899	0.690487	0.0312022	1.49044
GO:0050670	GO:0035556	0.740301	0.31249	0.255666
GO:0050670	GO:0030097	1.53668	0.579042	0.562214	0.0010878	0.289794
GO:0050670	GO:0044419	0	0	0
GO:0050670	GO:1903706	1.87132	0.654358	0.645558
GO:0050670	GO:0045785	0.658768	0.231149	0.180436	0.0103438	0.286257
GO:0050670	GO:0002443	1.53668	0.546377	0.530499	0.00667732	0.76579
GO:0050670	GO:0032496	0	0	0	0.00131202	0.0971692
GO:0050670	GO:0051250	2.57816	0.833054	0.830853	0.0480162	2.63356
GO:0050670	GO:0002237	0	0	0		0.149399
GO:0050670	GO:0050866	2.48689	0.820423	0.817749	0.00703186	2.49121
GO:0050670	GO:0002697	1.87132	0.698559	0.689165	0.0204275	0.759524
GO:0050670	GO:0002695	2.51318	0.822959	0.820435	0.0339571	2.54626
GO:0050670	GO:0002764	1.87132	0.670834	0.661812		0.903674
GO:0050670	GO:0007249	0.740301	0.244989	0.20044		0.0835124
GO:0050670	GO:0031347	0.658768	0.254122	0.198368	0.0016735	0.483383
GO:0050670	GO:0050868	2.57816	0.813942	0.811792	0.0352211	2.66076
GO:0050670	GO:0002285	2.33013	0.770129	0.766528	0.00832027	0.651514
GO:0050670	GO:0006954	0	0	0	0.000761281	0.354834
GO:0050670	GO:0046634	2.57816	0.814043	0.811893	0.0377383	1.76283
GO:0050670	GO:0048518	0.658768	0.318624	0.248719	0.011752	0.12097
GO:0050670	GO:0002286	2.33013	0.737438	0.73399	0.00883782	0.605139
GO:0050670	GO:0030155	0.658768	0.243025	0.189706	0.00434807	0.368116
GO:0050670	GO:0043122	0.740301	0.241075	0.197237		0.111565
GO:0050670	GO:0032612	0.286929	0.0905741	0.0437925
GO:0050670	GO:0032652	0.658768	0.205344	0.160292
GO:0050670	GO:0032729	0.658768	0.198846	0.15522	0.0375727	0.645481
GO:0050670	GO:0002449	1.53668	0.527726	0.512389	0.006929	0.8194
GO:0050670	GO:0002429	1.87132	0.626625	0.618198		1.04048
GO:0050670	GO:0002757	1.87132	0.666209	0.657249		0.832066
GO:0050670	GO:0048534	1.53668	0.582686	0.565752		0.273564
GO:0007154	GO:0070663	0.128854	0.0619868	0.0159139	0.00122332	0.0625249
GO:0007154	GO:1903131	0.128854	0.0503854	0.0129355
GO:0007154	GO:1903037	0	0	0
GO:0007154	GO:0002682	0	0	0	0.000949382	0.0623448
GO:0007154	GO:0030098	0.128854	0.0659156	0.0169226	0.000831319	0.0491111
GO:0007154	GO:0007159	0	0	0	0.00159656	0.0439881
GO:0007154	GO:0002376	0	0	0	0.000302328	0.0440218
GO:0007154	GO:0002252	0	0	0	0.000892612	0.0383857
GO:0007154	GO:0050867	0.128854	0.0658258	0.0168995	0.000782054	0.0543575
GO:0007154	GO:0045619	0.128854	0.0600709	0.0154221	0.00104378	0.0510354
GO:0007154	GO:0001816	0	0	0	0.000621159	0.0558751
GO:0007154	GO:0002250	0	0	0	0.000921623	0.0469017
GO:0007154	GO:0007166	1.19222	0.805285	0.753556	0.000840668	0.115046	3.72325
GO:0007154	GO:0002684	0	0	0	0.00121777	0.0560876
GO:0007154	GO:0002696	0.128854	0.0655907	0.0168392	0.00115492	0.0539694
GO:0007154	GO:0001817	0	0	0	0.000885395	0.0615579
GO:0007154	GO:1903039	0	0	0
GO:0007154	GO:0051716	0.128854	0.116718	0.0299651	0.000411876	0.0605941
GO:0007154	GO:0050896	0	0	0	0.000173441	0.035269
GO:0007154	GO:0051251	0.128854	0.0647502	0.0166234	0.0013127	0.0519485
GO:0007154	GO:0022409	0	0	0	0.00547739	0.0920366
GO:0007154	GO:0002521	0.128854	0.0691786	0.0177603	0.000815785	0.0510493
GO:0007154	GO:0030217	0.128854	0.0633226	0.0162569	0.000929469	0.0479173
GO:0007154	GO:0048583	0	0	0	0.000598238	0.0652491
GO:0007154	GO:0050870	0.128854	0.0614338	0.015772	0.00124251	0.0538899
GO:0007154	GO:0042129	0.128854	0.0591797	0.0151933	0.00125345	0.0597908
GO:0007154	GO:0002366	0.128854	0.0652404	0.0167492	0.000889756	0.0588606
GO:0007154	GO:0001819	0	0	0	0.000911976	0.0747051	5.15936
GO:0007154	GO:0050776	0	0	0	0.000820968	0.0568018	1.66048
GO:0007154	GO:0022407	0	0	0	0.0061601	0.077559
GO:0007154	GO:0002263	0.128854	0.0653258	0.0167712	0.000778489	0.0588606
GO:0007154	GO:1902105	0.128854	0.0632412	0.016236
GO:0007154	GO:0042100	0.128854	0.0555448	0.0142601	0.000758108	0.052237
GO:0007154	GO:0070665	0.128854	0.0587363	0.0150794	0.0012644	0.06718
GO:0007154	GO:0009966	1.19222	0.828064	0.774872	0.00106716	0.115046	2.57968
GO:0007154	GO:0043207	0	0	0
GO:0007154	GO:0032946	0.128854	0.0584009	0.0149933	0.00120706	0.0659251
GO:0007154	GO:0032609	0	0	0	0.000600617	0.0422759
GO:0007154	GO:0032649	0	0	0	0.0008358	0.0380895	36.1155
GO:0007154	GO:0042098	0.128854	0.0602222	0.0154609	0.000864395	0.0591664
GO:0007154	GO:0009605	0	0	0	0.000302269	0.0478578
GO:0007154	GO:0045580	0.128854	0.0586056	0.0150459	0.00115416	0.0460183
GO:0007154	GO:0009607	0	0	0	0.00275898	0.0332956
GO:0007154	GO:0051707	0	0	0	0.000440074	0.0290969
GO:0007154	GO:0023051	0	0	0
GO:0007154	GO:0048584	0	0	0	0.000435629	0.0681879
GO:0007154	GO:0050671	0.128854	0.0582964	0.0149665	0.00124656	0.066173
GO:0007154	GO:0042113	0.128854	0.0634746	0.0162959	0.000766854	0.054868	3.28323
GO:0007154	GO:0006952	0	0	0	0.000299605	0.0341669	0.65073
GO:0007154	GO:0010646	1.19222	0.850326	0.795704	0.0372505	0.115046	144.462
GO:0007154	GO:0050778	0	0	0	0.000868718	0.0608125
GO:0007154	GO:0002683	0	0	0	0.000801187	0.0546719
GO:0007154	GO:0035556	1.19222	0.81325	0.76101			2.20553
GO:0007154	GO:0030097	0	0	0	0.000434139	0.0561394
GO:0007154	GO:0044419	0	0	0		0.0239973
GO:0007154	GO:1903706	0	0	0
GO:0007154	GO:0045785	0	0	0	0.00165809	0.0620247	5.15936
GO:0007154	GO:0002443	0	0	0	0.000825304	0.0460556
GO:0007154	GO:0032496	0	0	0	0.000388799	0.0581414	3.90438
GO:0007154	GO:0051250	0.128854	0.0587894	0.0150931	0.000882748	0.0486479
GO:0007154	GO:0002237	0	0	0		0.0576936
GO:0007154	GO:0050866	0.128854	0.0605462	0.0155441	0.000596402	0.0491277
GO:0007154	GO:0002697	0	0	0	0.000784132	0.0473598
GO:0007154	GO:0002695	0.128854	0.05991	0.0153808	0.000800278	0.0483065
GO:0007154	GO:0002764	1.19222	0.631975	0.591379		0.115046
GO:0007154	GO:0007249	1.19222	0.562707	0.526561		0.115046	20.2754
GO:0007154	GO:0031347	0	0	0	0.000433096	0.0572634
GO:0007154	GO:0050868	0.128854	0.0569028	0.0146087	0.000882613	0.0439106
GO:0007154	GO:0002285	0.128854	0.0607061	0.0155851	0.000794446	0.0516093
GO:0007154	GO:0006954	0	0	0	0.000319223	0.0461469	1.22426
GO:0007154	GO:0046634	0.128854	0.0569127	0.0146113	0.000712537	0.0483986
GO:0007154	GO:0048518	0	0	0	0.00077451	0.0393649
GO:0007154	GO:0002286	0.128854	0.057098	0.0146588	0.000930563	0.0515309
GO:0007154	GO:0030155	0	0	0	0.00183426	0.0560421	2.00642
GO:0007154	GO:0043122	1.19222	0.549972	0.514644		0.115046
GO:0007154	GO:0032612	0	0	0	0.000654278	0.0824857
GO:0007154	GO:0032652	0	0	0	0.000911019	0.0834646
GO:0007154	GO:0032729	0	0	0	0.00100296	0.0249266
GO:0007154	GO:0002449	0	0	0	0.000798041	0.0443124
GO:0007154	GO:0002429	1.19222	0.572274	0.535514		0.115046
GO:0007154	GO:0002757	1.19222	0.625553	0.58537		0.115046
GO:0007154	GO:0048534	0	0	0	1.15e-05	0.0545045
GO:0070663	GO:1903131	0.286929	0.0833157	0.0402831
GO:0070663	GO:1903037	0.658768	0.231287	0.180543
GO:0070663	GO:0002682	0.658768	0.272412	0.212645	0.0247979	0.687495
GO:0070663	GO:0030098	0.286929	0.100984	0.0488255	0.00675582	0.727519
GO:0070663	GO:0007159	0.286929	0.104975	0.0507552	0.00314086	0.81717
GO:0070663	GO:0002376	0	0	0	0.00151183	0.295077
GO:0070663	GO:0002252	0	0	0	0.0041569	0.520304
GO:0070663	GO:0050867	0.740301	0.260302	0.212967	0.0180864	1.93389
GO:0070663	GO:0045619	0.740301	0.244199	0.199793	0.035851	1.35311
GO:0070663	GO:0001816	0.286929	0.111608	0.0539623	0.00333275	0.690648
GO:0070663	GO:0002250	0	0	0	0.003071	0.907348
GO:0070663	GO:0007166	0.740301	0.312758	0.255885	0.0026825	0.085364
GO:0070663	GO:0002684	0.658768	0.258744	0.201976	0.0375916	1.04716
GO:0070663	GO:0002696	0.740301	0.259661	0.212443	0.0418462	1.96749
GO:0070663	GO:0001817	0.658768	0.25327	0.197703	0.014972	0.778753
GO:0070663	GO:1903039	0.658768	0.222413	0.173616
GO:0070663	GO:0051716	0.128854	0.0647348	0.0166194	0.000591757	0.0264586
GO:0070663	GO:0050896	0	0	0	0.000226317	0.057801
GO:0070663	GO:0051251	0.740301	0.257359	0.21056	0.0477061	2.10136
GO:0070663	GO:0022409	0.658768	0.225157	0.175758	0.00892789	1.03328
GO:0070663	GO:0002521	0.286929	0.104371	0.0504631	0.0075575	0.600993
GO:0070663	GO:0030217	0.286929	0.0982165	0.0474876	0.00720961	0.734469
GO:0070663	GO:0048583	0.658768	0.297365	0.232124	0.00323175	0.362488
GO:0070663	GO:0050870	0.740301	0.248094	0.20298	0.0429007	2.12366
GO:0070663	GO:0042129	2.96524	0.967817	0.966769	0.147788	3.7887
GO:0070663	GO:0002366	0.286929	0.10027	0.0484803	0.00816854	0.558025
GO:0070663	GO:0001819	0.658768	0.24408	0.19053	0.0316171	0.344427
GO:0070663	GO:0050776	0.658768	0.259511	0.202575	0.0145241	0.646672
GO:0070663	GO:0022407	0.658768	0.235731	0.184012	0.00257773	0.638544
GO:0070663	GO:0002263	0.286929	0.10036	0.0485241	0.00549028	0.558025
GO:0070663	GO:1902105	0.740301	0.25318	0.207141
GO:0070663	GO:0042100	2.8474	0.888055	0.886793	0.0232118	2.62137
GO:0070663	GO:0070665	2.96524	0.962653	0.96161	0.173456	3.7887
GO:0070663	GO:0009966	0.740301	0.318234	0.260365	0.00314184	0.1646
GO:0070663	GO:0043207	0	0	0
GO:0070663	GO:0032946	2.96524	0.958732	0.957694	0.122062	3.7887
GO:0070663	GO:0032609	0.286929	0.0904427	0.043729	0.00450516	0.844468
GO:0070663	GO:0032649	0.658768	0.205556	0.160458	0.0213724	0.819177
GO:0070663	GO:0042098	2.8474	0.94093	0.939593	0.025659	2.75541
GO:0070663	GO:0009605	0	0	0		0.101648
GO:0070663	GO:0045580	0.740301	0.239954	0.19632	0.0355521	1.27438
GO:0070663	GO:0009607	0	0	0		0.0695337
GO:0070663	GO:0051707	0	0	0	9.32e-05	0.0703098
GO:0070663	GO:0023051	0.658768	0.287951	0.224775
GO:0070663	GO:0048584	0.658768	0.276526	0.215857	0.0081149	0.440894
GO:0070663	GO:0050671	2.96524	0.957507	0.95647	0.163747	3.7887
GO:0070663	GO:0042113	0.286929	0.0983807	0.047567	0.00648987	1.36247
GO:0070663	GO:0006952	0	0	0	0.000495514	0.162151
GO:0070663	GO:0010646	0.740301	0.323475	0.264653	0.005151	0.147522
GO:0070663	GO:0050778	0.658768	0.248538	0.194009	0.0284036	0.603146
GO:0070663	GO:0002683	0.658768	0.247921	0.193528	0.0288541	1.45804
GO:0070663	GO:0035556	0.740301	0.314686	0.257462
GO:0070663	GO:0030097	0.286929	0.108797	0.0526031	0.00150578	0.299694
GO:0070663	GO:0044419	0	0	0
GO:0070663	GO:1903706	0.658768	0.231696	0.180862
GO:0070663	GO:0045785	0.658768	0.232498	0.181488	0.0108292	0.296507
GO:0070663	GO:0002443	0	0	0	0.00665058	0.749142
GO:0070663	GO:0032496	0	0	0	0.0013133	0.0950569
GO:0070663	GO:0051250	0.740301	0.24049	0.196758	0.0436292	2.57631
GO:0070663	GO:0002237	0	0	0		0.146151
GO:0070663	GO:0050866	0.740301	0.245563	0.200909	0.00691375	2.43705
GO:0070663	GO:0002697	0.658768	0.247444	0.193155	0.0200844	0.743013
GO:0070663	GO:0002695	0.740301	0.243736	0.199414	0.0360267	2.49091
GO:0070663	GO:0002764	0.740301	0.266966	0.21842		0.884029
GO:0070663	GO:0007249	0.740301	0.246337	0.201542		0.0816969
GO:0070663	GO:0031347	0.658768	0.255752	0.199641	0.00191078	0.472875
GO:0070663	GO:0050868	0.740301	0.234944	0.192221	0.0333965	2.60292
GO:0070663	GO:0002285	0.286929	0.0953539	0.0461036	0.00733782	0.637351
GO:0070663	GO:0006954	0	0	0	0.000852165	0.347121
GO:0070663	GO:0046634	0.740301	0.234973	0.192245	0.0371045	1.72451
GO:0070663	GO:0048518	0.658768	0.321192	0.250723	0.0117853	0.12121
GO:0070663	GO:0002286	0.286929	0.0912849	0.0441362	0.00833562	0.591984
GO:0070663	GO:0030155	0.658768	0.244516	0.19087	0.00484505	0.367616
GO:0070663	GO:0043122	0.740301	0.24238	0.198305		0.109139
GO:0070663	GO:0032612	0.286929	0.0910492	0.0440222
GO:0070663	GO:0032652	0.658768	0.206408	0.161122
GO:0070663	GO:0032729	0.658768	0.199844	0.155998	0.0375786	0.631449
GO:0070663	GO:0002449	0	0	0	0.00633076	0.801587
GO:0070663	GO:0002429	0.740301	0.249275	0.203946		1.01786
GO:0070663	GO:0002757	0.740301	0.265115	0.216905		0.813978
GO:0070663	GO:0048534	0.286929	0.109485	0.0529361		0.28291
GO:1903131	GO:1903037	0.286929	0.0862451	0.0416994
GO:1903131	GO:0002682	1.53668	0.530454	0.515038
GO:1903131	GO:0030098	2.53304	0.762968	0.760732
GO:1903131	GO:0007159	0.286929	0.0893317	0.0431918
GO:1903131	GO:0002376	1.53668	0.56297	0.546609
GO:1903131	GO:0002252	1.53668	0.509215	0.494417
GO:1903131	GO:0050867	0.435152	0.130966	0.0828811
GO:1903131	GO:0045619	2.53304	0.721626	0.719511
GO:1903131	GO:0001816	1.01994	0.334462	0.302517
GO:1903131	GO:0002250	1.53668	0.472141	0.45842
GO:1903131	GO:0007166	0.286929	0.100831	0.0487518
GO:1903131	GO:0002684	1.53668	0.508051	0.493286
GO:1903131	GO:0002696	1.53668	0.461513	0.4481
GO:1903131	GO:0001817	1.01994	0.331184	0.299552
GO:1903131	GO:1903039	0.286929	0.0833963	0.040322
GO:1903131	GO:0051716	0.128854	0.0521861	0.0133978
GO:1903131	GO:0050896	0	0	0
GO:1903131	GO:0051251	1.53668	0.458005	0.444695
GO:1903131	GO:0022409	0.286929	0.0842805	0.0407496
GO:1903131	GO:0002521	2.53304	0.784763	0.782463
GO:1903131	GO:0030217	2.53304	0.745004	0.742821
GO:1903131	GO:0048583	0	0	0
GO:1903131	GO:0050870	1.53668	0.443795	0.430898
GO:1903131	GO:0042129	1.53668	0.433787	0.42118
GO:1903131	GO:0002366	1.53668	0.460055	0.446685
GO:1903131	GO:0001819	1.01994	0.320977	0.29032
GO:1903131	GO:0050776	1.53668	0.509318	0.494517
GO:1903131	GO:0022407	0.286929	0.0876597	0.0423834
GO:1903131	GO:0002263	1.53668	0.460411	0.447031
GO:1903131	GO:1902105	2.53304	0.744431	0.74225
GO:1903131	GO:0042100	1.53668	0.417014	0.404894
GO:1903131	GO:0070665	0.286929	0.0806226	0.038981
GO:1903131	GO:0009966	0.286929	0.102295	0.0494596
GO:1903131	GO:0043207	0	0	0
GO:1903131	GO:0032946	0.286929	0.0803383	0.0388435
GO:1903131	GO:0032609	1.01994	0.27935	0.252669
GO:1903131	GO:0032649	1.01994	0.276899	0.250452
GO:1903131	GO:0042098	1.53668	0.438452	0.42571
GO:1903131	GO:0009605	0	0	0
GO:1903131	GO:0045580	2.53304	0.710766	0.708683
GO:1903131	GO:0009607	0	0	0
GO:1903131	GO:0051707	0	0	0
GO:1903131	GO:0023051	0	0	0
GO:1903131	GO:0048584	0	0	0
GO:1903131	GO:0050671	1.53668	0.429784	0.417294
GO:1903131	GO:0042113	1.53668	0.45261	0.439456
GO:1903131	GO:0006952	0	0	0
GO:1903131	GO:0010646	0.128854	0.0465644	0.0119545
GO:1903131	GO:0050778	1.53668	0.491076	0.476805
GO:1903131	GO:0002683	1.53668	0.490044	0.475803
GO:1903131	GO:0035556	0.286929	0.101348	0.0490015
GO:1903131	GO:0030097	2.30936	0.741144	0.737509
GO:1903131	GO:0044419	0	0	0
GO:1903131	GO:1903706	2.30936	0.695196	0.691786
GO:1903131	GO:0045785	0	0	0
GO:1903131	GO:0002443	1.53668	0.469274	0.455636
GO:1903131	GO:0032496	0	0	0
GO:1903131	GO:0051250	1.53668	0.432024	0.419469
GO:1903131	GO:0002237	0	0	0
GO:1903131	GO:0050866	0.435152	0.124566	0.0788313
GO:1903131	GO:0002697	1.53668	0.489244	0.475026
GO:1903131	GO:0002695	1.53668	0.437061	0.42436
GO:1903131	GO:0002764	1.53668	0.472586	0.458851
GO:1903131	GO:0007249	0.286929	0.0823593	0.0398207
GO:1903131	GO:0031347	0	0	0
GO:1903131	GO:0050868	1.53668	0.423374	0.41107
GO:1903131	GO:0002285	1.53668	0.440596	0.427792
GO:1903131	GO:0006954	0	0	0
GO:1903131	GO:0046634	1.53668	0.42342	0.411115
GO:1903131	GO:0048518	0	0	0
GO:1903131	GO:0002286	1.53668	0.424279	0.411949
GO:1903131	GO:0030155	0	0	0
GO:1903131	GO:0043122	0.286929	0.0812156	0.0392677
GO:1903131	GO:0032612	1.01994	0.280976	0.254139
GO:1903131	GO:0032652	1.01994	0.277897	0.251354
GO:1903131	GO:0032729	1.01994	0.270179	0.244374
GO:1903131	GO:0002449	1.53668	0.455448	0.442212
GO:1903131	GO:0002429	1.53668	0.445615	0.432665
GO:1903131	GO:0002757	1.53668	0.469788	0.456135
GO:1903131	GO:0048534	2.27617	0.734405	0.730516
GO:1903037	GO:0002682	0.658768	0.286258	0.223454
GO:1903037	GO:0030098	0.286929	0.105319	0.0509219
GO:1903037	GO:0007159	2.50139	0.956063	0.953049
GO:1903037	GO:0002376	0	0	0
GO:1903037	GO:0002252	0	0	0
GO:1903037	GO:0050867	0.658768	0.241569	0.188569
GO:1903037	GO:0045619	0.658768	0.226026	0.176436
GO:1903037	GO:0001816	0.286929	0.116928	0.0565346
GO:1903037	GO:0002250	0	0	0
GO:1903037	GO:0007166	0.658768	0.292781	0.228546
GO:1903037	GO:0002684	0.658768	0.271204	0.211703
GO:1903037	GO:0002696	0.658768	0.240949	0.188086
GO:1903037	GO:0001817	0.658768	0.265196	0.207013
GO:1903037	GO:1903039	2.7313	0.960053	0.958271
GO:1903037	GO:0051716	0	0	0
GO:1903037	GO:0050896	0	0	0
GO:1903037	GO:0051251	0.658768	0.238723	0.186347
GO:1903037	GO:0022409	2.62392	0.934162	0.931941
GO:1903037	GO:0002521	0.286929	0.109009	0.0527056
GO:1903037	GO:0030217	2.50139	0.891945	0.889134
GO:1903037	GO:0048583	0.658768	0.313941	0.245063
GO:1903037	GO:0050870	2.7313	0.952674	0.950905
GO:1903037	GO:0042129	2.7313	0.926846	0.925126
GO:1903037	GO:0002366	0.286929	0.104543	0.0505465
GO:1903037	GO:0001819	0.658768	0.255138	0.199161
GO:1903037	GO:0050776	0.658768	0.272047	0.21236
GO:1903037	GO:0022407	2.62392	0.979948	0.977619
GO:1903037	GO:0002263	0.286929	0.104641	0.0505941
GO:1903037	GO:1902105	0.658768	0.234684	0.183195
GO:1903037	GO:0042100	0.286929	0.0928766	0.0449058
GO:1903037	GO:0070665	0.658768	0.222308	0.173534
GO:1903037	GO:0009966	0.658768	0.298178	0.232759
GO:1903037	GO:0043207	0	0	0
GO:1903037	GO:0032946	0.658768	0.221367	0.1728
GO:1903037	GO:0032609	0.286929	0.0939051	0.0454031
GO:1903037	GO:0032649	0.658768	0.213343	0.166536
GO:1903037	GO:0042098	2.50139	0.859826	0.857116
GO:1903037	GO:0009605	0	0	0
GO:1903037	GO:0045580	2.7313	0.920186	0.918477
GO:1903037	GO:0009607	0	0	0
GO:1903037	GO:0051707	0	0	0
GO:1903037	GO:0023051	0.658768	0.303467	0.236887
GO:1903037	GO:0048584	0.658768	0.290804	0.227002
GO:1903037	GO:0050671	0.658768	0.221073	0.17257
GO:1903037	GO:0042113	0.286929	0.102491	0.0495545
GO:1903037	GO:0006952	0	0	0
GO:1903037	GO:0010646	0.658768	0.303354	0.236799
GO:1903037	GO:0050778	0.658768	0.260012	0.202966
GO:1903037	GO:0002683	0.658768	0.259338	0.20244
GO:1903037	GO:0035556	0.658768	0.29468	0.230028
GO:1903037	GO:0030097	0.286929	0.113846	0.0550444
GO:1903037	GO:0044419	0	0	0
GO:1903037	GO:1903706	0.658768	0.241637	0.188622
GO:1903037	GO:0045785	2.42309	0.892002	0.888635
GO:1903037	GO:0002443	0	0	0
GO:1903037	GO:0032496	0	0	0
GO:1903037	GO:0051250	0.658768	0.222457	0.173651
GO:1903037	GO:0002237	0	0	0
GO:1903037	GO:0050866	0.658768	0.227339	0.177462
GO:1903037	GO:0002697	0.658768	0.258815	0.202032
GO:1903037	GO:0002695	0.658768	0.22558	0.176088
GO:1903037	GO:0002764	0.658768	0.248027	0.19361
GO:1903037	GO:0007249	0.658768	0.228085	0.178043
GO:1903037	GO:0031347	0.658768	0.267919	0.209138
GO:1903037	GO:0050868	2.7313	0.900231	0.89856
GO:1903037	GO:0002285	0.286929	0.0992105	0.0479682
GO:1903037	GO:0006954	0	0	0
GO:1903037	GO:0046634	2.7313	0.900348	0.898676
GO:1903037	GO:0048518	0.658768	0.340618	0.265887
GO:1903037	GO:0002286	2.50139	0.826563	0.823958
GO:1903037	GO:0030155	2.42309	0.940205	0.936656
GO:1903037	GO:0043122	0.658768	0.224275	0.17507
GO:1903037	GO:0032612	0.286929	0.094559	0.0457192
GO:1903037	GO:0032652	0.658768	0.21426	0.167252
GO:1903037	GO:0032729	0.658768	0.207196	0.161738
GO:1903037	GO:0002449	0	0	0
GO:1903037	GO:0002429	0.658768	0.230916	0.180254
GO:1903037	GO:0002757	0.658768	0.246231	0.192209
GO:1903037	GO:0048534	0.286929	0.1146	0.0554093
GO:0002682	GO:0030098	1.53668	0.669758	0.650294	0.00391096	0.370658
GO:0002682	GO:0007159	0	0	0	0.00226717	0.188724
GO:0002682	GO:0002376	1.53668	0.901808	0.8756	0.00316354	0.295077
GO:0002682	GO:0002252	1.53668	0.771369	0.748952	0.00740344	0.50731
GO:0002682	GO:0050867	0.658768	0.286789	0.223868	0.0153088	0.679668
GO:0002682	GO:0045619	1.87132	0.753173	0.743043	0.0208849	0.687495
GO:0002682	GO:0001816	0	0	0	0.00225995	0.307045
GO:0002682	GO:0002250	1.53668	0.689369	0.669335	0.00364094	0.51028
GO:0002682	GO:0007166	0.658768	0.361952	0.28254	0.00168056	0.0997176
GO:0002682	GO:0002684	1.87132	0.936099	0.92351	0.0518927	0.687495
GO:0002682	GO:0002696	1.87132	0.812182	0.801259	0.0331246	0.687495
GO:0002682	GO:0001817	0.658768	0.32071	0.250347	0.0101526	0.357767
GO:0002682	GO:1903039	0.658768	0.272787	0.212938
GO:0002682	GO:0051716	0	0	0	0.000607273	0.0342276
GO:0002682	GO:0050896	0	0	0	0.000249757	0.0567372
GO:0002682	GO:0051251	1.87132	0.803291	0.792488	0.0435756	0.687495
GO:0002682	GO:0022409	0.658768	0.276926	0.216169	0.00419623	0.224998
GO:0002682	GO:0002521	1.53668	0.697801	0.677521	0.00356468	0.396433
GO:0002682	GO:0030217	1.53668	0.647178	0.62837	0.00439301	0.393231
GO:0002682	GO:0048583	0.658768	0.394852	0.308223	0.00356648	0.3545
GO:0002682	GO:0050870	1.87132	0.76788	0.757553	0.0339381	0.687495
GO:0002682	GO:0042129	1.87132	0.743506	0.733507	0.0265971	0.687495
GO:0002682	GO:0002366	1.53668	0.663904	0.64461	0.00642332	0.399706
GO:0002682	GO:0001819	0.658768	0.306116	0.238955	0.0173608	0.422616
GO:0002682	GO:0050776	1.87132	0.939636	0.926999	0.016824	0.687495
GO:0002682	GO:0022407	0.658768	0.293096	0.228792	0.00228812	0.177667
GO:0002682	GO:0002263	1.53668	0.664645	0.64533	0.00532457	0.399706
GO:0002682	GO:1902105	1.87132	0.787245	0.776657
GO:0002682	GO:0042100	1.53668	0.577837	0.561044	0.00358952	0.523983
GO:0002682	GO:0070665	0.658768	0.260041	0.202989	0.0277015	0.687495
GO:0002682	GO:0009966	0.658768	0.370236	0.289007	0.00230816	0.100871
GO:0002682	GO:0043207	0	0	0
GO:0002682	GO:0032946	0.658768	0.258755	0.201985	0.0216169	0.687495
GO:0002682	GO:0032609	0	0	0	0.00324156	0.48456
GO:0002682	GO:0032649	0.658768	0.247858	0.193478	0.0153779	0.506331
GO:0002682	GO:0042098	1.53668	0.619831	0.601818	0.00461778	0.530353
GO:0002682	GO:0009605	0	0	0	0.000233907	0.0838409
GO:0002682	GO:0045580	1.87132	0.737258	0.727343	0.021676	0.687495
GO:0002682	GO:0009607	0	0	0	0.00576451	0.151087
GO:0002682	GO:0051707	0	0	0	0.000640846	0.160756
GO:0002682	GO:0023051	0.658768	0.378425	0.295399
GO:0002682	GO:0048584	0.658768	0.358935	0.280185	0.00576451	0.473924
GO:0002682	GO:0050671	1.87132	0.733887	0.724017	0.0281706	0.687495
GO:0002682	GO:0042113	1.53668	0.648509	0.629663	0.00488713	0.379444
GO:0002682	GO:0006952	0	0	0	0.00108816	0.200082
GO:0002682	GO:0010646	0.658768	0.378249	0.295262	0.00399755	0.0873635
GO:0002682	GO:0050778	1.87132	0.889573	0.87761	0.0216043	0.687495
GO:0002682	GO:0002683	1.87132	0.886795	0.874869	0.0519054	0.687495
GO:0002682	GO:0035556	0.658768	0.364859	0.28481			2.26067
GO:0002682	GO:0030097	1.53668	0.735135	0.713771	0.000485456	0.358629
GO:0002682	GO:0044419	0	0	0		0.0674842
GO:0002682	GO:1903706	1.87132	0.814934	0.803974
GO:0002682	GO:0045785	0.658768	0.288115	0.224903	0.00822429	0.125543
GO:0002682	GO:0002443	1.53668	0.683274	0.663417	0.00616511	0.528157
GO:0002682	GO:0032496	0	0	0	0.00186874	0.202059
GO:0002682	GO:0051250	1.87132	0.739261	0.729319	0.0399021	0.687495
GO:0002682	GO:0002237	0	0	0		0.259086
GO:0002682	GO:0050866	0.658768	0.266952	0.208383	0.00594466	0.67263
GO:0002682	GO:0002697	1.87132	0.884645	0.872748	0.0357703	0.687495
GO:0002682	GO:0002695	1.87132	0.751431	0.741325	0.0252204	0.687495
GO:0002682	GO:0002764	1.87132	0.840646	0.82934		0.687495
GO:0002682	GO:0007249	0.658768	0.26798	0.209186		0.140835
GO:0002682	GO:0031347	0.658768	0.324702	0.253463	0.00442922	0.542759
GO:0002682	GO:0050868	1.87132	0.71863	0.708966	0.0263706	0.687495
GO:0002682	GO:0002285	1.53668	0.624125	0.605987	0.00658421	0.385511
GO:0002682	GO:0006954	0	0	0	0.0010003	0.244272
GO:0002682	GO:0046634	1.87132	0.718739	0.709073	0.0355495	0.687495
GO:0002682	GO:0048518	0.658768	0.437997	0.341901	0.00593665	0.0956571
GO:0002682	GO:0002286	1.53668	0.591881	0.57468	0.00659337	0.401039
GO:0002682	GO:0030155	0.658768	0.306803	0.239491	0.00425274	0.142945
GO:0002682	GO:0043122	0.658768	0.262737	0.205093		0.164093
GO:0002682	GO:0032612	0	0	0	0.00136537	0.168631
GO:0002682	GO:0032652	0.658768	0.249097	0.194446	0.0055033	0.161764
GO:0002682	GO:0032729	0.658768	0.239599	0.187032	0.021908	0.481247
GO:0002682	GO:0002449	1.53668	0.654352	0.635336	0.00598043	0.533337
GO:0002682	GO:0002429	1.87132	0.772362	0.761975		0.687495
GO:0002682	GO:0002757	1.87132	0.833395	0.822187		0.687495
GO:0002682	GO:0048534	1.53668	0.741017	0.719482	1.6e-05	0.338544
GO:0030098	GO:0007159	0.286929	0.109959	0.0531652	0.002138	0.282668
GO:0030098	GO:0002376	1.53668	0.722443	0.701447	0.00125307	0.295077
GO:0030098	GO:0002252	1.53668	0.636251	0.617761	0.00390057	0.318675
GO:0030098	GO:0050867	2.16303	0.795199	0.789735	0.0029854	0.9457
GO:0030098	GO:0045619	2.71744	0.934586	0.932795	0.0258492	2.05944
GO:0030098	GO:0001816	1.01994	0.416818	0.377007	0.00152317	0.300335	14.1697
GO:0030098	GO:0002250	1.53668	0.579404	0.562566	0.00197271	0.579805
GO:0030098	GO:0007166	0.286929	0.127916	0.0618473	0.00134052	0.081928
GO:0030098	GO:0002684	1.53668	0.634436	0.615998	0.00605211	0.559329
GO:0030098	GO:0002696	2.20967	0.810257	0.805257	0.00662622	0.962132
GO:0030098	GO:0001817	1.01994	0.41174	0.372414	0.00196668	0.33932
GO:0030098	GO:1903039	0.286929	0.101102	0.0488827
GO:0030098	GO:0051716	0.128854	0.0690318	0.0177226	0.000389416	0.0338678
GO:0030098	GO:0050896	0	0	0	0.000148932	0.0503449
GO:0030098	GO:0051251	2.33013	0.846509	0.842551	0.00783169	1.02335
GO:0030098	GO:0022409	0.286929	0.102404	0.0495125	0.0011365	0.149777
GO:0030098	GO:0002521	2.53304	0.964878	0.96205	0.01987	1.49436	538.45
GO:0030098	GO:0030217	2.71744	0.971385	0.969523	0.0238046	2.05944	9.28362
GO:0030098	GO:0048583	0	0	0	0.000438584	0.194197
GO:0030098	GO:0050870	2.33013	0.814714	0.810904	0.00687486	1.2194
GO:0030098	GO:0042129	2.33013	0.792574	0.788868	0.00656674	0.789821
GO:0030098	GO:0002366	2.20967	0.807135	0.802154	0.00333579	1.40489
GO:0030098	GO:0001819	1.01994	0.396081	0.358251	0.00427507	0.240714
GO:0030098	GO:0050776	1.53668	0.636413	0.617917	0.00208882	0.37336	6.18908
GO:0030098	GO:0022407	0.286929	0.107437	0.0519456	0.00050632	0.092559
GO:0030098	GO:0002263	2.16303	0.790843	0.78541	0.00242155	1.40489
GO:0030098	GO:1902105	2.53304	0.90462	0.901969
GO:0030098	GO:0042100	2.33013	0.755937	0.752403	0.00645042	0.84604
GO:0030098	GO:0070665	0.286929	0.0970541	0.0469256	0.00702561	0.789201
GO:0030098	GO:0009966	0.286929	0.130281	0.0629909	0.000593315	0.111448	19.2304
GO:0030098	GO:0043207	0	0	0
GO:0030098	GO:0032946	0.286929	0.0966424	0.0467265	0.00381638	0.809892
GO:0030098	GO:0032609	1.01994	0.334561	0.302607	0.00202717	0.483844	41.4192
GO:0030098	GO:0032649	1.01994	0.331052	0.299433	0.00272741	0.473114
GO:0030098	GO:0042098	2.33013	0.802867	0.799113	0.00493816	0.770284
GO:0030098	GO:0009605	0	0	0	4.65e-05	0.0519046
GO:0030098	GO:0045580	2.71744	0.91766	0.915901	0.0231595	2.05944
GO:0030098	GO:0009607	0	0	0		0.0474882
GO:0030098	GO:0051707	0	0	0	0.000166019	0.0480463
GO:0030098	GO:0023051	0	0	0
GO:0030098	GO:0048584	0	0	0	0.00165711	0.296527
GO:0030098	GO:0050671	2.33013	0.783779	0.780114	0.00743237	0.812936
GO:0030098	GO:0042113	2.33013	0.834387	0.830485	0.00536301	1.1723
GO:0030098	GO:0006952	0	0	0	0.000377636	0.0958057	2.42545
GO:0030098	GO:0010646	0.128854	0.0595255	0.015282	0.000825845	0.0920003
GO:0030098	GO:0050778	1.53668	0.608183	0.590508	0.00378022	0.410614
GO:0030098	GO:0002683	1.53668	0.606601	0.588972	0.00588602	0.624436
GO:0030098	GO:0035556	0.286929	0.128748	0.0622497			2.46618
GO:0030098	GO:0030097	2.30936	0.918818	0.914311	0.0034046	0.745184	8.34806
GO:0030098	GO:0044419	0	0	0
GO:0030098	GO:1903706	2.30936	0.849233	0.845067
GO:0030098	GO:0045785	0	0	0	0.00208378	0.232806	9.61518
GO:0030098	GO:0002443	1.53668	0.575092	0.558379	0.00318043	0.46062
GO:0030098	GO:0032496	0	0	0	0.000856339	0.0516705	14.5527
GO:0030098	GO:0051250	2.33013	0.788697	0.785009	0.00894136	0.976762
GO:0030098	GO:0002237	0	0	0		0.0611109
GO:0030098	GO:0050866	2.16303	0.748244	0.743104	0.00132617	0.923964
GO:0030098	GO:0002697	1.53668	0.605375	0.587782	0.00460979	0.338388
GO:0030098	GO:0002695	2.20967	0.758451	0.753771	0.00637672	0.944383
GO:0030098	GO:0002764	1.53668	0.580074	0.563216		0.526301
GO:0030098	GO:0007249	0.286929	0.099582	0.0481478		0.0610615	18.893
GO:0030098	GO:0031347	0	0	0	0.000457195	0.188911
GO:0030098	GO:0050868	2.33013	0.769763	0.766163	0.00691324	1.00614	38.4607
GO:0030098	GO:0002285	2.33013	0.807614	0.803837	0.00334714	1.69374
GO:0030098	GO:0006954	0	0	0	0.000375979	0.138063	7.60522
GO:0030098	GO:0046634	2.33013	0.769863	0.766263	0.00819858	1.64755
GO:0030098	GO:0048518	0	0	0	0.00162415	0.0937615
GO:0030098	GO:0002286	2.33013	0.771736	0.768128	0.00364654	1.69475
GO:0030098	GO:0030155	0	0	0	0.000860646	0.285467
GO:0030098	GO:0043122	0.286929	0.0979148	0.0473417		0.0593254
GO:0030098	GO:0032612	1.01994	0.336897	0.304719
GO:0030098	GO:0032652	1.01994	0.332479	0.300723
GO:0030098	GO:0032729	1.01994	0.321493	0.290786	0.00454042	0.34324	9.44649
GO:0030098	GO:0002449	1.53668	0.554466	0.538352	0.00331498	0.495308
GO:0030098	GO:0002429	1.53668	0.53996	0.524268		0.706971
GO:0030098	GO:0002757	1.53668	0.575864	0.559129		0.555083
GO:0030098	GO:0048534	2.27617	0.911632	0.906806	4.23e-05	0.703451
GO:0007159	GO:0002376	0	0	0	0.000789805	0.199611	8.13592
GO:0007159	GO:0002252	0	0	0	0.00288567	0.356928
GO:0007159	GO:0050867	0.286929	0.109847	0.0531109	0.0014114	0.622498
GO:0007159	GO:0045619	0.286929	0.102489	0.0495532	0.00251004	0.56526	33.749
GO:0007159	GO:0001816	0.286929	0.122675	0.0593131	0.00106948	0.0711928	15.9864
GO:0007159	GO:0002250	0	0	0	0.000753425	0.624727	56.409
GO:0007159	GO:0007166	0.286929	0.134388	0.0649765	0.000931078	0.0818072	31.3135
GO:0007159	GO:0002684	0	0	0	0.00254957	0.34107
GO:0007159	GO:0002696	0.286929	0.109553	0.0529686	0.00327168	0.580537
GO:0007159	GO:0001817	0.286929	0.121112	0.0585575	0.00126858	0.0891943	59.0607
GO:0007159	GO:1903039	2.50139	0.916263	0.913375
GO:0007159	GO:0051716	0	0	0	0.000540638	0.0369516
GO:0007159	GO:0050896	0	0	0	0.000211281	0.0426926	2.57408
GO:0007159	GO:0051251	0.286929	0.108496	0.0524578	0.00315967	0.620038
GO:0007159	GO:0022409	2.38474	0.885238	0.881588	0.00885376	5.96466	41.8953
GO:0007159	GO:0002521	0.286929	0.113987	0.0551126	0.00279548	0.219759
GO:0007159	GO:0030217	2.50139	0.930069	0.927137	0.00195185	0.183653	10.4738
GO:0007159	GO:0048583	0	0	0	0.000786495	0.1006
GO:0007159	GO:0050870	2.50139	0.908926	0.906061	0.00266743	0.791364	46.0214
GO:0007159	GO:0042129	2.50139	0.883285	0.8805	0.00229751	1.07784	86.7831
GO:0007159	GO:0002366	0.286929	0.109113	0.0527561	0.00232311	0.211923	151.87
GO:0007159	GO:0001819	0.286929	0.116304	0.0562331	0.00157553	0.17752	10.8479
GO:0007159	GO:0050776	0	0	0	0.00136657	0.171357	78.5537
GO:0007159	GO:0022407	2.38474	0.930573	0.926736	0.00502194	3.68603
GO:0007159	GO:0002263	0.286929	0.10922	0.052808	0.00155006	0.211923
GO:0007159	GO:1902105	0.286929	0.106583	0.0515326
GO:0007159	GO:0042100	0.286929	0.0964661	0.0466413	0.00131687	0.886639	30.3741
GO:0007159	GO:0070665	0.286929	0.100735	0.0487053	0.00270198	1.09751
GO:0007159	GO:0009966	0.286929	0.137001	0.06624	0.000450617	0.161486	2.71197
GO:0007159	GO:0043207	0	0	0
GO:0007159	GO:0032946	0.286929	0.100291	0.0484909	0.00204402	1.12629
GO:0007159	GO:0032609	0.286929	0.0975761	0.047178			23.3647
GO:0007159	GO:0032649	0.286929	0.0965154	0.0466651			75.9352
GO:0007159	GO:0042098	2.50139	0.895199	0.892378	0.00165037	1.10062	19.5962
GO:0007159	GO:0009605	0	0	0	0.000108576	0.0963129
GO:0007159	GO:0045580	2.50139	0.876681	0.873918	0.00213439	0.434923
GO:0007159	GO:0009607	0	0	0	0.00148656	0.0578923
GO:0007159	GO:0051707	0	0	0	0.00025867	0.0434857	25.3117
GO:0007159	GO:0023051	0	0	0			18.9838
GO:0007159	GO:0048584	0	0	0	0.000469439	0.148283
GO:0007159	GO:0050671	0.286929	0.100153	0.0484239	0.00238552	1.13052	15.187
GO:0007159	GO:0042113	0.286929	0.10688	0.0516764	0.00154927	0.394299	37.9676
GO:0007159	GO:0006952	0	0	0	0.000600456	0.101742	4.10461
GO:0007159	GO:0010646	0	0	0	0.00137251	0.127902
GO:0007159	GO:0050778	0	0	0	0.00144322	0.232394
GO:0007159	GO:0002683	0	0	0	0.00214883	0.239108
GO:0007159	GO:0035556	0.286929	0.135307	0.0654208			11.5932
GO:0007159	GO:0030097	0.286929	0.119287	0.057675	0.00037774	0.109586	5.88645
GO:0007159	GO:0044419	0	0	0		0.125789
GO:0007159	GO:1903706	0.286929	0.109879	0.0531264
GO:0007159	GO:0045785	2.02542	0.778556	0.771213	0.0150786	1.42633	21.6958
GO:0007159	GO:0002443	0	0	0	0.00246912	0.55385
GO:0007159	GO:0032496	0	0	0	0.001185	0.0979858	19.8389
GO:0007159	GO:0051250	0.286929	0.100805	0.0487392	0.00337544	0.312435
GO:0007159	GO:0002237	0	0	0	0.00321096	0.121683	27.1197
GO:0007159	GO:0050866	0.286929	0.103109	0.0498531	0.000691065	0.295546
GO:0007159	GO:0002697	0	0	0	0.00295746	0.313953
GO:0007159	GO:0002695	0.286929	0.102278	0.0494515	0.00359329	0.302078
GO:0007159	GO:0002764	0.286929	0.112916	0.0545948		0.354382
GO:0007159	GO:0007249	0.286929	0.103461	0.0500233		0.0368437	87.925
GO:0007159	GO:0031347	0	0	0	0.000577246	0.102775
GO:0007159	GO:0050868	2.50139	0.856921	0.85422	0.0020449	0.417375	10.8479
GO:0007159	GO:0002285	0.286929	0.103317	0.0499537	0.00155763	0.255496
GO:0007159	GO:0006954	0	0	0	0.00157606	0.22909	24.4537
GO:0007159	GO:0046634	2.50139	0.857037	0.854336	0.00223371	1.03696
GO:0007159	GO:0048518	0	0	0	0.000878293	0.0543397
GO:0007159	GO:0002286	2.50139	0.8592	0.856492	0.0017165	0.284771
GO:0007159	GO:0030155	2.02542	0.822593	0.814835	0.0102257	1.00149	31.6397
GO:0007159	GO:0043122	0.286929	0.101662	0.0491538		0.0562511	18.9838
GO:0007159	GO:0032612	0.286929	0.0982823	0.0475194	0.00114091	0.257906
GO:0007159	GO:0032652	0.286929	0.0969466	0.0468736	0.0011884	0.26802
GO:0007159	GO:0032729	0.286929	0.0936302	0.0452701			26.6439
GO:0007159	GO:0002449	0	0	0	0.00192886	0.617948
GO:0007159	GO:0002429	0.286929	0.104799	0.0506705		0.476035
[truncated: 2,852 more rows]
